# Supplementary material for: FUS affects circular RNA expression in murine embryonic stem cell-derived motor neurons
Source: Nat Commun. 2017 Mar 30;8:14741. doi: 10.1038/ncomms14741 (PMC5379105; doi:10.1038/ncomms14741)
Supplement: Supplementary Data 1 — List of 1153 circRNAs robustly expressed in in vitro-derived mESC-MNs. [file ncomms14741-s2.xls]

## Sheet: Foglio1
Supplementary Data 1:
List of 1153 circRNAs robustly expressed in in vitro-derived mESC-MNs.
ID	Coordinates_GRCm38	Host_Gene_Name	Norm_Reads_Circ_WT1	Norm_Reads_Circ_WT2	Norm_Reads_Circ_WT3	Norm_Reads_Circ_KO1	Norm_Reads_Circ_KO2	Norm_Reads_Circ_KO3	Norm_Reads_Lin_WT1	Norm_Reads_Lin_WT2	Norm_Reads_Lin_WT3	Norm_Reads_Lin_KO1	Norm_Reads_Lin_KO2	Norm_Reads_Lin_KO3	Log2_FC_Circ	P-value_Circ	Log2_FC_Lin	P-value_Lin	Concordance_FC_Circ_VS_Lin
circ_0020	10:116517317-116549175	Cnot2,Gm25190	5.60785	3.03208	5.79525	13.0974	3.09085	0	120.569	149.33	136.768	125.88	146.042	124.695	0.0993749	0.90768	-0.0381505	0.793872	discordant
circ_0022	10:116527827-116549175	Cnot2,Gm25190	0	6.06417	3.47715	5.82105	1.54542	0	162.628	178.135	158.21	162.262	183.905	151.954	-0.398148	0.694277	-0.00412006	0.975673	concordant
circ_0024	10:116937397-116939481	Rab3ip	4.20589	3.03208	1.15905	2.91053	1.54542	4.63983	149.309	216.794	124.018	206.647	140.633	104.976	0.221225	0.780587	-0.115747	0.62167	discordant
circ_0025	10:117349311-117367988	Cpsf6	0	3.03208	2.3181	4.36579	0	0	173.843	153.12	169.221	139.705	172.315	158.334	-0.323403	0.778891	-0.0792089	0.562564	concordant
circ_0029	10:117355935-117367988	Cpsf6	8.41178	10.6123	9.27239	17.4632	9.27254	5.79979	354.697	346.415	363.362	290.325	346.947	312.029	0.170898	0.743049	-0.16693	0.127823	discordant
circ_0030	10:117366081-117367988	Cpsf6	0	3.03208	5.79525	1.45526	4.63627	3.47987	367.314	340.351	336.704	272.134	346.175	320.148	0.0455526	0.95737	-0.153994	0.188669	discordant
circ_0031	10:117692582-117695068	Mdm2	1.40196	3.03208	0	2.91053	3.09085	2.31992	79.2109	93.2365	89.8263	89.4987	99.6798	126.435	0.939206	0.307205	0.274205	0.108233	concordant
circ_0039	10:119929901-119945171	Grip1	8.41178	10.6123	9.27239	5.82105	6.18169	1.15996	297.216	285.016	311.784	315.792	328.402	307.389	-1.153	0.0505476	0.0872595	0.414062	discordant
circ_0045	10:119999752-120020106	Grip1	0	3.03208	1.15905	7.27632	3.09085	0	347.687	342.625	328.59	348.536	347.72	335.808	1.1924	0.272475	0.0186074	0.855926	concordant
circ_0048	10:120035351-120038793	Grip1	1.40196	7.58021	4.6362	2.91053	4.63627	1.15996	334.368	307.756	330.909	335.438	307.539	310.869	-0.668081	0.391366	-0.0300534	0.778264	concordant
circ_0053	10:121925816-121931509	Srgap1	22.4314	37.901	17.3857	8.73158	32.4539	9.27966	46.2648	34.869	48.1005	39.2921	45.59	63.7977	-0.63453	0.21093	0.206914	0.369105	discordant
circ_0056	10:123168227-123181800	Usp15	2.80393	0	3.47715	1.45526	3.09085	0	126.878	117.493	127.495	122.242	112.816	108.456	-0.613149	0.54763	-0.118393	0.393788	concordant
circ_0062	10:12421597-12455564	Utrn	0	6.06417	2.3181	1.45526	3.09085	3.47987	150.711	139.476	128.075	210.286	133.679	113.676	0.00750651	0.992412	0.127264	0.520923	concordant
circ_0064	10:12436281-12448092	Utrn	1.40196	9.09625	4.6362	4.36579	1.54542	3.47987	278.29	203.15	206.311	268.496	210.177	159.494	-0.613804	0.41359	-0.110942	0.537554	concordant
circ_0065	10:12436281-12455564	Utrn	25.2353	68.2219	34.7715	24.7395	15.4542	20.8792	257.961	204.666	196.459	306.333	208.632	167.614	-1.04595	0.0081271	0.0483564	0.79847	discordant
circ_0067	10:12439627-12455564	Utrn	4.20589	6.06417	2.3181	10.1868	7.72711	6.95975	221.51	207.698	178.494	261.22	180.814	133.975	0.993078	0.0952178	-0.0797262	0.683427	discordant
circ_0079	10:128242310-128242718	Timeless	4.20589	3.03208	2.3181	1.45526	0	0	25.2353	23.4986	22.6015	19.6461	23.1813	17.3994	-2.40179	0.0261312	-0.254024	0.311698	concordant
circ_0085	10:18089448-18096336	Reps1	8.41178	9.09625	9.27239	2.91053	1.54542	3.47987	57.4805	65.1898	84.6106	66.9421	76.4984	70.1774	-1.65323	0.00784014	0.0330176	0.857318	discordant
circ_0092	10:22705693-22712091	Tbpl1	2.80393	7.58021	11.5905	7.27632	3.09085	4.63983	170.339	164.49	172.119	193.55	186.223	170.514	-0.567439	0.373572	0.114714	0.362751	discordant
circ_0097	10:25220611-25289730	Gm26167,Akap7,Gm25016	2.80393	7.58021	3.47715	1.45526	4.63627	0	11.9167	18.9505	10.4314	13.825	13.1361	9.27966	-1.21207	0.157711	-0.183404	0.601311	concordant
circ_0098	10:25267308-25289730	Akap7,Gm26167	8.41178	1.51604	3.47715	0	6.18169	2.31992	23.8334	23.4986	13.9086	24.7395	15.4542	15.0794	-0.665615	0.434609	-0.138126	0.65858	concordant
circ_0101	10:26302653-26352375	L3mbtl3	4.20589	0	2.3181	1.45526	0	2.31992	46.9658	34.869	41.7258	33.4711	37.0901	45.2383	-0.654638	0.520558	-0.0866632	0.687839	concordant
circ_0108	10:29146564-29150402	Soga3	1.40196	4.54812	1.15905	2.91053	0	3.47987	270.579	209.214	225.435	220.472	224.086	243.591	-0.00269431	0.999027	-0.0337115	0.793849	concordant
circ_0110	10:30547657-30566506	Trmt11	2.80393	6.06417	0	1.45526	3.09085	0	19.6275	34.1109	31.8739	40.7474	37.0901	44.0784	-0.911784	0.401667	0.512112	0.0316251	discordant
circ_0119	10:39742691-39799977	Rev3l,Gm22105	2.80393	1.51604	2.3181	0	1.54542	3.47987	56.0785	53.0615	62.5887	44.3855	55.6352	59.1578	-0.278089	0.760975	-0.109131	0.561495	concordant
circ_0127	10:40394325-40436212	Cdk19	0	3.03208	3.47715	1.45526	3.09085	2.31992	56.0785	39.4171	32.4534	48.0237	30.1357	35.9587	0.028086	0.974887	-0.158093	0.532989	discordant
circ_0130	10:40466638-40469955	Cdk19	0	0	3.47715	4.36579	3.09085	1.15996	38.554	24.2567	19.1243	30.5605	18.5451	22.0392	0.987649	0.329401	-0.194817	0.520895	discordant
circ_0134	10:42783442-42791291	Sec63	7.00982	1.51604	2.3181	4.36579	6.18169	1.15996	75.005	81.8662	82.2925	90.954	68.7713	82.937	0.0461559	0.954549	0.0232179	0.88684	concordant
circ_0135	10:42783442-42829039	Sec63	2.80393	6.06417	2.3181	1.45526	6.18169	2.31992	26.6373	29.5628	25.4991	31.2882	26.2722	23.7791	-0.160377	0.835816	-0.00871441	0.970416	concordant
circ_0136	10:42789300-42797733	Sec63	0	4.54812	3.47715	0	3.09085	0	63.0884	87.1724	81.1335	88.0434	60.2715	66.1176	-1.37199	0.22472	-0.110792	0.563815	concordant
circ_0140	10:43127779-43160844	Sobp	2.80393	10.6123	5.79525	2.91053	0	6.95975	49.7697	25.7727	57.9525	50.2066	54.0898	69.5975	-0.808484	0.285232	0.37368	0.146957	discordant
circ_0141	10:43157908-43160844	Sobp	2.80393	0	2.3181	4.36579	6.18169	1.15996	49.0687	36.385	45.2029	51.6618	56.4079	64.9576	0.992579	0.262679	0.40601	0.0390436	concordant
circ_0142	10:43393871-43395692	Pdss2	0	3.03208	2.3181	1.45526	1.54542	5.79979	19.6275	15.1604	20.2834	21.829	21.6359	15.0794	0.750563	0.415311	0.0595661	0.830685	concordant
circ_0148	10:45419137-45420708	Lin28b	21.0295	50.0294	47.521	42.2026	47.9081	30.1589	42.0589	31.8369	39.9872	41.475	41.7264	30.7389	0.00277306	0.993436	-0.0169099	0.938954	discordant
circ_0159	10:50748806-50767507	Ascc3	2.80393	0	6.9543	2.91053	1.54542	1.15996	43.4609	51.5454	48.6801	59.6658	55.6352	52.1981	-0.860451	0.359062	0.217925	0.234907	discordant
circ_0172	10:59192166-59192815	Sept10	1.40196	3.03208	0	2.91053	7.72711	4.63983	17.5245	16.6765	11.011	12.3697	16.2269	10.4396	1.77207	0.0366635	-0.211708	0.519688	discordant
circ_0182	10:62770855-62772065	Ccar1	5.60785	3.03208	3.47715	1.45526	3.09085	2.31992	144.402	95.5106	136.188	93.1369	134.452	129.915	-0.778528	0.304833	-0.0755292	0.682417	concordant
circ_0185	10:62776568-62776963	Ccar1	5.60785	1.51604	4.6362	7.27632	6.18169	6.95975	155.618	100.059	129.234	103.324	141.406	135.715	0.74088	0.227561	-0.0180125	0.919978	discordant
circ_0188	10:62832894-62840378	Tet1	2.80393	1.51604	5.79525	2.91053	6.18169	1.15996	18.2255	20.4666	28.3967	22.5566	19.3178	25.5191	-0.120008	0.878989	0.00147618	0.995635	discordant
circ_0199	10:67157907-67189849	Jmjd1c	16.8236	12.1283	10.4314	5.82105	13.9088	5.79979	54.6766	40.9331	45.2029	49.479	48.6808	66.1176	-0.644449	0.199554	0.231995	0.259761	discordant
circ_0210	10:7152864-7154485	Cnksr3	0	3.03208	2.3181	7.27632	1.54542	1.15996							0.801579	0.40805
circ_0214	10:75684292-75700095	Cabin1	5.60785	9.09625	2.3181	4.36579	6.18169	8.1197	40.6569	34.1109	44.6234	28.3776	30.9085	44.0784	0.214629	0.73108	-0.198752	0.39268	discordant
circ_0222	10:76797795-76800914	Pcbp3	1.40196	0	0	5.82105	4.63627	3.47987	285.3	244.841	257.309	315.065	292.085	217.492	2.93799	0.00339152	0.0622294	0.660246	concordant
circ_0240	10:81308948-81309247	Pip5k1c	1.40196	3.03208	0	2.91053	0	5.79979	82.0149	50.0294	79.9744	96.775	89.6345	99.7564	1.07982	0.291787	0.425902	0.0220897	concordant
circ_0241	10:82368571-82383844	Gm4924	4.20589	6.06417	0	1.45526	3.09085	2.31992	7.00982	6.06417	6.9543	8.73158	7.72711	4.63983	-0.466896	0.605239	0.0375514	0.929087	discordant
circ_0246	10:84947412-84948020	Ric8b	5.60785	10.6123	13.9086	7.27632	4.63627	5.79979	75.005	72.012	81.713	80.0395	81.9074	67.2775	-0.770454	0.160077	-0.00788992	0.961453	concordant
circ_0261	10:90069468-90077142	Anks1b	1.40196	7.58021	5.79525	8.73158	4.63627	15.0794	10.5147	9.85427	7.53382	9.45921	5.40898	6.37977	0.967523	0.125332	-0.378152	0.33203	discordant
circ_0267	10:92075170-92136690	Gm27582,Gm27608,Gm27366,Gm27999,Rmst,Gm27753,Gm27588,Gm27419	4.20589	10.6123	4.6362	7.27632	10.818	5.79979	18.2255	28.8048	33.0329	16.7355	12.3634	22.6192	0.298313	0.604607	-0.613843	0.0443455	discordant
circ_0273	10:93221587-93239043	Cdk17	8.41178	9.09625	8.11335	1.45526	0	2.31992	147.907	156.91	141.404	181.908	169.997	109.616	-2.50026	0.000540692	0.0431786	0.806529	discordant
circ_0281	10:98968694-98969124	Atp2b1	2.80393	1.51604	0	4.36579	3.09085	5.79979	492.089	551.081	539.537	487.513	567.943	543.44	1.63511	0.0520376	0.0146511	0.890339	concordant
circ_0300	11:103046379-103055289	Gm26668,Nmt1	5.60785	7.58021	2.3181	4.36579	10.818	0	104.446	109.155	103.735	100.413	116.679	89.8967	-0.0702135	0.931732	-0.0535061	0.725901	concordant
circ_0304	11:104350487-104378826	Kansl1	2.80393	7.58021	1.15905	1.45526	6.18169	5.79979	96.0345	75.8021	91.5649	82.95	101.225	115.996	0.298781	0.696062	0.190582	0.267886	concordant
circ_0305	11:104356684-104378826	Kansl1	0	3.03208	3.47715	4.36579	3.09085	0	99.5394	67.4638	79.9744	74.2184	100.452	106.716	0.0688211	0.945636	0.190202	0.315974	concordant
circ_0307	11:104368680-104378826	Kansl1	9.81374	15.1604	10.4314	5.82105	16.9997	11.5996	87.6227	59.8836	77.0768	70.5803	96.5889	92.7966	-0.0341648	0.943451	0.20854	0.259968	discordant
circ_0308	11:104423922-104425293	Kansl1	4.20589	7.58021	4.6362	5.82105	6.18169	9.27966	75.005	62.1577	71.2815	69.8526	81.1347	85.2569	0.419559	0.465023	0.181031	0.27231	concordant
circ_0309	11:104423922-104426468	Kansl1	5.60785	10.6123	3.47715	2.91053	3.09085	6.95975	60.2844	40.1751	45.2029	46.5684	61.8169	62.0577	-0.482095	0.468837	0.229038	0.274089	discordant
circ_0326	11:106248347-106248622		1.40196	0	0	2.91053	7.72711	2.31992							2.80813	0.0106533
circ_0329	11:107043633-107077798	Bptf	4.20589	1.51604	2.3181	2.91053	1.54542	2.31992	83.4168	61.3997	78.2358	65.4869	86.5437	84.6769	-0.222318	0.786456	0.0831281	0.642863	discordant
circ_0340	11:107613851-107620214	Helz	1.40196	3.03208	0	2.91053	6.18169	0	16.8236	19.7085	21.4424	22.5566	28.5903	38.2786	0.966586	0.374376	0.632675	0.0201845	concordant
circ_0343	11:108923152-108931579	Axin2	0	3.03208	1.15905	2.91053	1.54542	2.31992	16.1226	20.4666	16.2267	13.825	17.7724	12.7595	0.693629	0.466899	-0.256579	0.37395	discordant
circ_0344	11:109433960-109434697		0	3.03208	1.15905	2.91053	0	2.31992							0.386728	0.709151
circ_0351	11:117700725-117723550	Tnrc6c	4.20589	12.1283	2.3181	8.73158	4.63627	3.47987	51.8726	46.2393	62.0091	58.9382	58.7261	59.1578	-0.1086	0.8772	0.133184	0.467582	discordant
circ_0356	11:119151028-119154075	Tbc1d16	0	3.03208	5.79525	5.82105	4.63627	2.31992	207.491	239.535	244.559	169.538	221.768	185.013	0.406047	0.609503	-0.266086	0.0491619	discordant
circ_0357	11:119208771-119210740	Tbc1d16	1.40196	7.58021	4.6362	4.36579	1.54542	4.63983	68.6962	96.2686	85.7696	53.8447	66.4532	65.5376	-0.296055	0.682971	-0.428519	0.0175358	concordant
circ_0358	11:119242427-119243118	Ccdc40	0	3.03208	2.3181	1.45526	4.63627	2.31992	11.9167	10.6123	19.7038	13.825	13.1361	13.9195	0.571404	0.523542	-0.0717374	0.827998	discordant
circ_0384	11:19998120-20008477	Spred2	9.81374	7.58021	4.6362	0	3.09085	0	8.41178	0	6.37477	12.3697	9.27254	12.7595	-2.76461	0.00126036	1.17625	0.024154	discordant
circ_0387	11:20703711-20712315	Aftph	2.80393	4.54812	1.15905	1.45526	1.54542	2.31992	90.4266	92.4785	96.7806	101.868	106.634	106.716	-0.524973	0.54874	0.171184	0.234625	discordant
circ_0389	11:20725685-20727639	Aftph	11.2157	4.54812	9.27239	5.82105	9.27254	5.79979	93.2306	111.429	105.473	103.324	105.861	111.356	-0.29811	0.582844	0.0500761	0.731756	discordant
circ_0390	11:21136046-21148425	Peli1	2.80393	3.03208	0	1.45526	0	2.31992	31.5442	30.3208	23.7605	26.9224	26.2722	36.5387	-0.38078	0.719726	0.0916886	0.706961	discordant
circ_0402	11:23261835-23271205	Xpo1	0	6.06417	3.47715	4.36579	0	0	263.569	234.986	217.322	233.57	211.723	190.233	-1.08428	0.333913	-0.172808	0.183017	concordant
circ_0434	11:29482109-29498612	Ccdc88a	4.20589	1.51604	2.3181	0	4.63627	0	100.24	83.3823	79.3949	96.0474	85.771	83.5169	-0.86679	0.393713	0.0132678	0.934737	discordant
circ_0437	11:29705535-29708770	Rtn4	25.2353	51.5454	42.8848	21.829	29.363	16.2394	407.971	319.127	351.771	398.742	411.855	412.365	-0.844096	0.0163481	0.180487	0.113767	discordant
circ_0442	11:30791092-30792038	Psme4	1.40196	3.03208	1.15905	4.36579	3.09085	2.31992	131.785	144.782	120.541	164.445	129.816	129.915	0.777245	0.351028	0.0968025	0.52307	concordant
circ_0445	11:31055458-31061586	Asb3	2.80393	6.06417	2.3181	5.82105	1.54542	2.31992	21.0295	25.7727	38.2486	24.7395	27.8176	26.679	-0.165044	0.830285	-0.118607	0.65384	concordant
circ_0457	11:35544729-35612436	Slit3	2.80393	7.58021	4.6362	0	4.63627	0	131.785	122.799	157.631	93.1369	108.18	125.275	-1.71506	0.0570764	-0.335084	0.03703	concordant
circ_0463	11:35610592-35612436	Slit3	25.2353	30.3208	38.2486	36.3816	33.9993	33.6388	630.183	607.175	769.609	426.392	535.489	691.915	0.131161	0.64471	-0.278263	0.0789263	discordant
circ_0473	11:43704534-43705477	Pwwp2a	23.8334	22.7406	22.0219	16.0079	24.7268	12.7595	35.7501	37.901	44.6234	34.9263	30.9085	33.6388	-0.38514	0.286377	-0.254544	0.228922	concordant
circ_0479	11:4517741-4531305	Mtmr3	4.20589	0	13.9086	0	9.27254	15.0794	35.7501	21.9826	31.8739	34.1987	30.9085	33.0588	0.392028	0.669596	0.12395	0.597675	concordant
circ_0502	11:50299129-50301054	Canx	1.40196	6.06417	3.47715	4.36579	6.18169	2.31992	911.977	898.255	837.413	951.015	955.844	927.966	0.19448	0.789111	0.0989017	0.296375	concordant
circ_0522	11:52236837-52245121	Skp1a	2.80393	7.58021	3.47715	0	1.54542	0	1755.96	1754.06	1623.83	1737.58	1965.01	1654.68	-2.8984	0.00592557	0.0611957	0.554354	discordant
circ_0528	11:53368075-53380672	Aff4	1.40196	0	3.47715	7.27632	4.63627	0	30.1422	23.4986	27.8172	39.2921	29.363	30.1589	1.05855	0.29913	0.270198	0.24809	concordant
circ_0530	11:53368660-53380672	Aff4	5.60785	1.51604	4.6362	0	3.09085	1.15996	84.8188	68.9799	82.872	93.8645	70.3167	75.9772	-1.44164	0.101808	0.0165608	0.923134	discordant
circ_0536	11:54543579-54568496	Rapgef6	4.20589	9.09625	1.15905	4.36579	4.63627	9.27966	38.554	43.2072	31.8739	22.5566	30.9085	43.4984	0.439946	0.527695	-0.204731	0.428383	discordant
circ_0559	11:6193154-6193476	Nudcd3	4.20589	4.54812	3.47715	13.0974	1.54542	4.63983	170.339	202.392	198.777	160.807	169.997	155.434	0.642325	0.374007	-0.235392	0.071594	discordant
circ_0577	11:6313788-6316855	Ogdh	0	0	0	2.91053	3.09085	3.47987	110.054	87.9304	87.5082	89.4987	103.543	104.396	4.30985	0.00173016	0.0623852	0.697061	concordant
circ_0578	11:6313788-6317080	Ogdh	2.80393	19.7085	13.9086	5.82105	9.27254	5.79979	86.9217	67.4638	71.2815	65.4869	73.4076	80.0371	-0.79871	0.195385	-0.0387572	0.820137	concordant
circ_0589	11:69649728-69651723	Fxr2	9.81374	9.09625	12.7495	5.82105	6.18169	3.47987	276.888	322.159	284.547	300.512	318.357	255.771	-1.06584	0.045036	-0.0167118	0.89133	concordant
circ_0593	11:70874746-70884968	Rpl23a-ps2,Rabep1	28.0393	24.2567	18.5448	8.73158	12.3634	6.95975	119.167	103.091	107.212	101.868	95.8162	106.136	-1.33808	0.00120091	-0.113957	0.432149	concordant
circ_0594	11:70874746-70887171	Rpl23a-ps2,Rabep1	21.0295	21.2246	23.181	17.4632	9.27254	6.95975	112.157	116.735	109.53	90.954	85.771	91.6367	-0.980804	0.0167896	-0.330811	0.0213072	concordant
circ_0595	11:70874746-70893688	Rpl23a-ps2,Rabep1	4.20589	6.06417	2.3181	7.27632	4.63627	0	141.598	148.572	127.495	144.071	115.134	128.175	-0.117466	0.883858	-0.104405	0.472572	concordant
circ_0610	11:72712157-72714483	Ankfy1	1.40196	9.09625	2.3181	5.82105	3.09085	1.15996	58.8825	53.0615	67.2249	92.4092	70.3167	65.5376	-0.32752	0.69608	0.337743	0.0732274	discordant
circ_0621	11:74928993-74990215	Smg6	5.60785	19.7085	15.0676	16.0079	12.3634	4.63983	55.3776	43.2072	48.6801	46.5684	54.8625	50.4582	-0.318387	0.568754	0.0411551	0.829011	discordant
circ_0627	11:75751881-75759428	Ywhae	5.60785	4.54812	4.6362	5.82105	9.27254	5.79979	1501.5	1281.81	1424.47	1533.12	1417.15	1494.61	0.462705	0.429369	0.0789051	0.434406	concordant
circ_0636	11:77571607-77585494	Taok1	4.20589	3.03208	3.47715	2.91053	1.54542	3.47987	140.196	99.3007	100.837	116.421	121.316	131.075	-0.369904	0.617429	0.119642	0.461291	discordant
circ_0637	11:77691542-77693254	Nufip2	4.20589	7.58021	2.3181	1.45526	4.63627	3.47987	75.005	62.1577	74.1792	66.2145	69.544	72.4974	-0.480661	0.511468	-0.0233676	0.886646	concordant
circ_0641	11:78009401-78009794	Phf12	2.80393	0	1.15905	2.91053	1.54542	4.63983	42.0589	38.6591	59.1115	29.1053	39.4083	61.4778	1.14444	0.210344	-0.0997254	0.713719	discordant
circ_0644	11:78319986-78321766	Spag5	2.80393	7.58021	4.6362	4.36579	3.09085	1.15996	4.90687	6.06417	2.89762	2.1829	2.31813	1.73994	-0.807041	0.271317	-1.10343	0.0633174	concordant
circ_0673	11:84193079-84195687	Acaca	4.20589	10.6123	3.47715	4.36579	10.818	10.4396	99.5394	90.2045	85.7696	81.4947	70.3167	86.4168	0.535004	0.371534	-0.201527	0.206008	discordant
circ_0705	11:88073057-88078555	Vezf1	1.40196	3.03208	3.47715	1.45526	0	2.31992	75.706	78.8342	92.1444	77.8566	107.407	96.2765	-0.894459	0.327439	0.185237	0.278546	discordant
circ_0713	11:93905159-93912458	Mbtd1	5.60785	7.58021	2.3181	7.27632	0	5.79979	72.2011	62.9157	90.4058	67.6697	69.544	82.937	-0.149942	0.839293	-0.0378852	0.835938	concordant
circ_0714	11:93905159-93933958	Mbtd1	2.80393	4.54812	1.15905	2.91053	0	2.31992	42.7599	31.8369	46.9415	38.5645	36.3174	41.1785	-0.533485	0.554149	-0.0731409	0.732648	concordant
circ_0727	11:96322111-96323445	Hoxb3	0	4.54812	2.3181	1.45526	3.09085	0	24.5344	52.3034	44.6234	41.475	43.2718	45.8183	-0.63101	0.545567	0.106845	0.668847	discordant
circ_0732	11:97231889-97238258	Npepps	7.00982	0	2.3181	2.91053	1.54542	1.15996	195.574	197.843	157.631	200.826	197.814	152.534	-0.719719	0.451035	-0.000831006	0.995535	concordant
circ_0736	11:97726705-97732755	Pip4k2b	0	1.51604	3.47715	2.91053	1.54542	3.47987	271.28	225.132	247.457	255.399	221.768	237.211	0.569699	0.524262	-0.058771	0.629623	discordant
circ_0740	11:98263470-98267858	Cdk12	9.81374	12.1283	11.5905	5.82105	9.27254	9.27966	8.41178	6.82219	7.53382	13.825	10.818	13.3395	-0.441979	0.345487	0.737253	0.0296535	discordant
circ_0741	11:98372070-98373570	Stard3	0	3.03208	0	2.91053	0	2.31992	25.2353	32.5949	50.9982	32.0158	42.4991	35.3787	0.875806	0.445084	-0.00353918	0.989289	discordant
circ_0758	12:102807900-102812843	Btbd7	1.40196	6.06417	2.3181	1.45526	1.54542	2.31992	87.6227	95.5106	90.4058	83.6776	95.0435	77.1372	-0.738855	0.395466	-0.101376	0.51688	concordant
circ_0761	12:102991350-103021876	Unc79	9.81374	15.1604	10.4314	5.82105	4.63627	6.95975	42.0589	33.3529	37.6691	32.7434	40.181	55.678	-0.96194	0.0582664	0.19708	0.400966	discordant
circ_0763	12:103011200-103021876	Unc79	0	7.58021	3.47715	2.91053	0	5.79979	48.3677	30.3208	44.6234	24.7395	43.2718	53.358	-0.226729	0.808591	-0.01842	0.94639	concordant
circ_0780	12:108534654-108536322	Eml1	0	3.03208	3.47715	0	3.09085	1.15996	469.658	565.483	406.247	491.151	435.809	359.007	-0.633795	0.534843	-0.164488	0.250654	concordant
circ_0799	12:111592577-111604564	Mark3	2.80393	3.03208	3.47715	5.82105	1.54542	3.47987	139.495	125.831	101.417	152.803	129.816	110.196	0.208138	0.777611	0.0991079	0.556732	concordant
circ_0800	12:111592577-111618383	Mark3	1.40196	10.6123	5.79525	2.91053	0	6.95975	305.628	310.03	257.309	339.804	301.357	272.59	-0.714829	0.380001	0.0663295	0.595068	discordant
circ_0805	12:111772319-111774583	Klc1	2.80393	0	1.15905	0	3.09085	4.63983	1657.12	1344.73	1352.03	1579.69	1374.65	1279.43	0.92249	0.359199	-0.0406336	0.736795	discordant
circ_0811	12:111778020-111789459	Klc1	0	0	3.47715	5.82105	3.09085	2.31992	404.466	353.238	410.883	475.871	381.719	393.226	1.36824	0.147129	0.0960988	0.419736	concordant
circ_0813	12:111858210-111872433	Ppp1r13b	2.80393	0	1.15905	2.91053	4.63627	2.31992	25.2353	15.1604	22.0219	16.7355	22.4086	19.7193	1.15434	0.198073	-0.0953859	0.730824	discordant
circ_0831	12:13482386-13484044	Nbas	0	6.06417	1.15905	2.91053	3.09085	1.15996	72.2011	87.9304	73.0201	85.8605	78.0438	76.5572	0.0161326	0.986365	0.0474501	0.768813	concordant
circ_0842	12:24854879-24882794	Mboat2	7.00982	3.03208	2.3181	1.45526	1.54542	0	63.0884	69.7379	56.2139	76.4013	61.8169	64.3776	-1.95762	0.0423031	0.1052	0.548976	discordant
circ_0843	12:24878191-24882794	Mboat2	22.4314	33.3529	35.9305	4.36579	10.818	10.4396	108.652	105.365	90.9854	128.063	99.6798	108.456	-1.81216	1.17581e-05	0.144388	0.354446	discordant
circ_0844	12:24878191-24924294	Mboat2	23.8334	22.7406	15.0676	10.1868	12.3634	5.79979	91.1276	71.2539	73.0201	99.6855	73.4076	77.7172	-1.12964	0.00981366	0.0909601	0.608309	discordant
circ_0845	12:24878191-24934622	Mboat2	5.60785	9.09625	9.27239	7.27632	4.63627	6.95975	65.8923	63.6737	52.1572	79.3119	62.5896	64.9576	-0.329507	0.538483	0.191861	0.288707	discordant
circ_0848	12:24994812-24997330	Kidins220	1.40196	3.03208	3.47715	4.36579	3.09085	2.31992	949.83	948.284	951	921.909	1001.43	946.525	0.236504	0.758838	0.0101604	0.913651	concordant
circ_0850	12:28859252-28867153	Tssc1	0	6.06417	0	5.82105	3.09085	2.31992	89.0247	112.945	124.018	138.25	116.679	113.096	0.932967	0.338656	0.169197	0.295878	concordant
circ_0854	12:29973993-29975562	Pxdn	1.40196	9.09625	1.15905	1.45526	4.63627	4.63983	77.108	56.0935	65.4863	63.304	67.9986	80.6171	-0.0258525	0.977016	0.0975484	0.591241	discordant
circ_0858	12:31833182-31839854	Cog5	4.20589	1.51604	2.3181	0	0	3.47987	78.51	100.817	68.9634	72.7632	73.4076	68.4375	-0.919368	0.353679	-0.20361	0.252322	concordant
circ_0862	12:3442474-3457209	Asxl2	0	4.54812	3.47715	1.45526	3.09085	2.31992	16.8236	10.6123	20.8629	13.825	11.5907	18.5593	-0.220276	0.799316	-0.136071	0.680137	concordant
circ_0866	12:35078900-35086984	Snx13	0	1.51604	2.3181	2.91053	3.09085	1.15996	26.6373	36.385	37.0896	34.9263	28.5903	26.679	0.699704	0.466483	-0.159693	0.496588	discordant
circ_0871	12:3617606-3648389	Dtnb	21.0295	18.1925	17.3857	7.27632	9.27254	16.2394	21.0295	25.0147	26.0786	24.0118	21.6359	22.0392	-0.73023	0.0795463	-0.0964141	0.693728	concordant
circ_0873	12:3632810-3648389	Dtnb	2.80393	3.03208	0	0	4.63627	0	46.2648	50.7874	44.0439	45.8408	46.3627	45.2383	-0.342874	0.772867	-0.0338095	0.85817	concordant
circ_0878	12:40626337-40649489	Dock4	0	3.03208	1.15905	2.91053	6.18169	0	12.6177	17.4345	27.2377	13.0974	13.9088	24.9391	0.986029	0.361512	-0.13483	0.702734	discordant
circ_0880	12:40631522-40640445	Dock4	1.40196	7.58021	4.6362	0	1.54542	2.31992	46.2648	46.9973	60.2706	21.829	49.4535	86.9968	-1.60979	0.0730679	0.0514423	0.881368	discordant
circ_0895	12:4937387-4954657	Atad2b	2.80393	4.54812	2.3181	5.82105	0	2.31992	49.7697	21.9826	40.5667	37.8368	31.6812	45.8183	-0.194056	0.815453	0.0388802	0.886401	discordant
circ_0897	12:4937387-4978588	Atad2b	1.40196	3.03208	2.3181	1.45526	3.09085	1.15996	86.2208	72.77	76.4973	72.0355	54.0898	73.0773	-0.273246	0.759142	-0.233981	0.178683	concordant
circ_0901	12:4961218-5006791	Atad2b	4.20589	4.54812	10.4314	5.82105	9.27254	4.63983	49.0687	46.2393	43.4643	44.3855	44.8173	57.4179	-0.0435552	0.941532	0.092561	0.640941	discordant
circ_0905	12:51619814-51629507	Strn3	1.40196	3.03208	0	2.91053	0	2.31992	145.103	179.651	149.517	138.25	157.633	149.055	0.376202	0.718203	-0.0893899	0.523924	discordant
circ_0906	12:51619814-51661713	Strn3	12.6177	15.1604	15.0676	10.1868	0	8.1197	89.0247	110.671	82.872	90.954	78.8166	103.816	-1.15962	0.0315983	-0.0339992	0.843104	concordant
circ_0907	12:51621780-51661713	Strn3	21.0295	16.6765	15.0676	7.27632	4.63627	2.31992	117.765	134.928	118.223	117.876	112.043	128.175	-1.89626	0.000191392	-0.0440515	0.75592	concordant
circ_0910	12:51643104-51661713	Strn3	4.20589	7.58021	5.79525	4.36579	4.63627	6.95975	84.8188	95.5106	84.0311	67.6697	79.5893	78.8771	-0.0927543	0.876415	-0.220147	0.163873	concordant
circ_0913	12:51647994-51661713	Strn3	19.6275	37.901	46.362	18.9184	27.8176	23.1992	140.897	144.782	124.018	128.791	120.543	122.956	-0.583062	0.106437	-0.134283	0.335897	concordant
circ_0915	12:51655402-51661713	Strn3	9.81374	33.3529	12.7495	14.5526	15.4542	23.1992	165.432	194.053	170.38	142.616	137.543	154.274	-0.0291822	0.952031	-0.281239	0.0365034	concordant
circ_0918	12:51759219-51761170	Hectd1	7.00982	7.58021	5.79525	2.91053	0	2.31992	187.863	178.135	161.687	200.099	193.178	182.113	-1.79265	0.0127388	0.125592	0.321011	discordant
circ_0919	12:52516079-52519967	Arhgap5	84.1178	119.767	69.543	59.6658	61.8169	46.3983	60.2844	63.6737	60.8501	64.0316	71.8622	70.7574	-0.700411	0.00560623	0.163188	0.318082	discordant
circ_0920	12:52516079-52542636	Arhgap5	18.2255	22.7406	17.3857	10.1868	10.818	10.4396	39.956	41.6911	31.8739	50.9342	43.2718	45.8183	-0.869614	0.02618	0.312478	0.126436	discordant
circ_0924	12:52880639-52888063	Akap6	0	4.54812	1.15905	2.91053	3.09085	3.47987	391.849	354.754	410.303	348.536	376.31	421.065	0.770295	0.373146	-0.0132703	0.90711	discordant
circ_0926	12:52937135-52938506	Akap6	7.00982	4.54812	9.27239	4.36579	6.18169	2.31992	372.922	335.803	383.645	320.158	355.447	418.165	-0.762198	0.222568	0.00333655	0.978178	discordant
circ_0928	12:53010474-53072511	Akap6	0	0	1.15905	2.91053	4.63627	2.31992	297.216	263.791	322.795	274.317	261.176	309.129	2.44593	0.023499	-0.0652667	0.589926	discordant
circ_0931	12:53069107-53072511	Akap6	4.20589	3.03208	2.3181	1.45526	3.09085	0	295.113	292.596	328.59	283.049	301.357	323.048	-1.10136	0.221162	-0.0142094	0.899463	concordant
circ_0933	12:53139381-53142768	Akap6	15.4216	10.6123	18.5448	8.73158	12.3634	10.4396	313.339	304.724	299.614	278.683	291.312	363.067	-0.521786	0.22666	0.0282753	0.818011	discordant
circ_0940	12:55057242-55063109	2700097O09Rik	2.80393	3.03208	0	0	3.09085	0	9.81374	10.6123	10.4314	13.825	10.0452	11.5996	-0.864266	0.467432	0.200846	0.533279	discordant
circ_0951	12:57303345-57307464	Mipol1	2.80393	3.03208	3.47715	0	1.54542	0	7.00982	13.6444	9.27239	10.1868	9.27254	6.95975	-2.4016	0.0261427	-0.182116	0.637605	concordant
circ_0954	12:57325524-57332459	Mipol1	2.80393	4.54812	0	2.91053	1.54542	1.15996	11.2157	18.9505	12.17	16.0079	13.9088	12.7595	-0.290485	0.764507	0.0209569	0.947674	discordant
circ_0958	12:64976695-64997045	Fam179b	1.40196	1.51604	1.15905	2.91053	4.63627	4.63983	87.6227	61.3997	71.8611	76.4013	79.5893	57.9979	1.49751	0.0719855	-0.0559097	0.768195	discordant
circ_0964	12:69302324-69303962	Klhdc2	2.80393	6.06417	5.79525	2.91053	1.54542	0	787.203	852.015	788.154	938.645	947.344	777.752	-1.72104	0.0397795	0.133122	0.225851	discordant
circ_0970	12:69632060-69658078	Sos2	2.80393	0	2.3181	2.91053	3.09085	2.31992	22.4314	31.0788	30.1353	29.1053	36.3174	20.2993	0.568227	0.510282	0.0151164	0.954821	concordant
circ_0971	12:69640054-69658078	Sos2	2.80393	0	1.15905	4.36579	0	2.31992	26.6373	18.1925	22.6015	23.2842	29.363	22.6192	0.691867	0.498192	0.144175	0.574079	concordant
circ_0985	12:76031276-76039085	Syne2	1.40196	3.03208	5.79525	1.45526	3.09085	4.63983	63.0884	50.0294	70.702	58.9382	64.9078	76.5572	-0.156286	0.839051	0.122382	0.517073	discordant
circ_0989	12:77323845-77332329	Fut8	1.40196	3.03208	3.47715	2.91053	3.09085	2.31992	124.074	111.429	129.814	118.604	114.361	124.695	0.0242625	0.975357	-0.03168	0.820695	discordant
circ_0992	12:77364969-77365359	Fut8	0	6.06417	1.15905	0	3.09085	2.31992	186.461	165.249	194.72	182.636	178.496	185.013	-0.311356	0.77016	-0.00314244	0.980131	concordant
circ_0997	12:79263773-79264433	Zfyve26	1.40196	0	2.3181	4.36579	0	2.31992	9.81374	9.09625	13.3291	10.1868	2.31813	9.27966	0.702223	0.490889	-0.544979	0.216376	discordant
circ_1005	12:81314260-81316104	Slc8a3	0	4.54812	4.6362	1.45526	0	3.47987	15.4216	27.2887	16.8062	24.7395	16.9997	15.6594	-0.746673	0.436942	-0.0464825	0.880583	concordant
circ_1014	12:82340662-82342499	Sipa1l1	4.20589	6.06417	4.6362	18.9184	0	11.5996	4.20589	6.82219	11.5905	10.1868	15.4542	8.1197	1.03299	0.165607	0.523684	0.232684	concordant
circ_1029	12:85049692-85050372	Ylpm1	2.80393	6.06417	0	1.45526	3.09085	1.15996	29.4412	23.4986	49.8391	53.8447	43.2718	82.357	-0.54594	0.576809	0.796711	0.00655093	discordant
circ_1035	12:85863564-85879475	Ttll5	4.20589	6.06417	2.3181	0	6.18169	1.15996	31.5442	25.0147	21.4424	26.1947	23.9541	24.9391	-0.776658	0.364887	-0.0454408	0.854503	concordant
circ_1039	12:86260577-86269061	Gpatch2l	0	3.03208	2.3181	4.36579	1.54542	0	35.7501	57.6096	52.7367	59.6658	47.1354	41.7585	0.0511159	0.9624	0.0180745	0.936253	concordant
circ_1041	12:8698091-8706041	Pum2	7.00982	7.58021	2.3181	2.91053	3.09085	2.31992	168.937	134.17	147.779	152.803	126.725	165.874	-0.944	0.19295	-0.0136328	0.927684	concordant
circ_1054	12:98489905-98496310	Kcnk10	1.40196	3.03208	0	7.27632	0	6.95975	89.0247	92.4785	88.6673	121.514	101.225	96.8565	1.71498	0.0779881	0.23999	0.12146	concordant
circ_1059	12:98752778-98763978	Zc3h14	4.20589	7.58021	3.47715	0	3.09085	3.47987	89.7257	100.059	108.951	102.596	91.9527	99.1764	-1.07216	0.163204	-0.0264563	0.861587	concordant
circ_1067	12:99854610-99855639	Efcab11	2.80393	0	2.3181	2.91053	1.54542	0	2.10295	3.7901	1.73857	2.1829	0	0	-0.331149	0.750515	-1.73237	0.0511339	concordant
circ_1077	13:103884143-103889285	Erbb2ip	23.8334	12.1283	18.5448	13.0974	18.5451	15.0794	67.9952	64.4318	52.7367	59.6658	57.1806	61.4778	-0.236071	0.547875	-0.0446649	0.803004	concordant
circ_1079	13:103884143-103897928	Erbb2ip	2.80393	6.06417	1.15905	2.91053	3.09085	4.63983	49.0687	52.3034	38.2486	42.9303	47.9081	46.3983	0.19052	0.801664	-0.0142513	0.94383	discordant
circ_1081	13:104294447-104314383	Adamts6	5.60785	3.03208	8.11335	0	0	1.15996	5.60785	2.27406	2.89762	3.63816	5.40898	4.05985	-3.25254	0.00112194	0.269083	0.615544	discordant
circ_1086	13:106812208-106848336	Ipo11	1.40196	1.51604	2.3181	4.36579	6.18169	0	111.456	156.152	122.28	146.254	121.316	107.876	0.827663	0.383638	-0.0547252	0.746087	discordant
circ_1088	13:106822956-106848336	Ipo11	1.40196	0	2.3181	5.82105	3.09085	3.47987	114.961	190.263	145.461	170.266	144.497	120.056	1.50103	0.0771933	-0.0526718	0.777422	discordant
circ_1094	13:106910200-106910816	Ipo11	0	0	1.15905	2.91053	6.18169	2.31992	103.044	131.138	118.223	131.701	117.452	117.736	2.63978	0.0146187	0.0584709	0.691227	concordant
circ_1096	13:106982524-106988075	Kif2a	4.20589	7.58021	3.47715	1.45526	3.09085	1.15996	53.2746	45.4812	60.2706	61.1211	47.1354	69.5975	-1.35751	0.0839209	0.163539	0.416343	discordant
circ_1099	13:107738372-107748363	Zswim6	7.00982	21.2246	17.3857	17.4632	7.72711	6.95975	187.863	218.31	164.005	192.822	176.178	171.674	-0.514547	0.328872	-0.0731021	0.596673	concordant
circ_1118	13:119775767-119790287	Zfp131	0	4.54812	2.3181	2.91053	3.09085	0	81.3139	75.8021	70.702	77.8566	91.9527	73.0773	-0.251903	0.800339	0.0886613	0.588246	discordant
circ_1128	13:17738917-17772957	Cdk13	2.80393	3.03208	2.3181	1.45526	0	1.15996	94.6325	99.3007	95.6216	88.0434	73.4076	78.8771	-1.40178	0.155343	-0.267372	0.0808546	concordant
circ_1130	13:17750257-17772957	Cdk13	1.40196	6.06417	0	2.91053	1.54542	3.47987	86.2208	94.7526	92.1444	83.6776	78.0438	74.8173	0.223275	0.809122	-0.209671	0.169628	discordant
circ_1131	13:17763104-17772957	Cdk13	1.40196	9.09625	4.6362	7.27632	3.09085	2.31992	139.495	114.461	130.973	120.787	120.543	136.295	-0.251135	0.732948	-0.0260947	0.856654	concordant
circ_1142	13:28668370-28669994	2610307P16Rik	35.0491	37.901	38.2486	36.3816	27.8176	18.5593	13.3187	19.7085	13.3291	17.4632	18.5451	16.8194	-0.449463	0.143419	0.199301	0.487548	discordant
circ_1159	13:3556314-3557057	Gdi2	5.60785	4.54812	2.3181	1.45526	3.09085	2.31992	820.149	836.097	762.654	894.259	921.845	774.852	-0.781942	0.309412	0.0985017	0.353873	discordant
circ_1160	13:35790101-35816575	Cdyl	2.80393	0	3.47715	2.91053	1.54542	0	2.80393	4.54812	4.05667	0.727632	0.772711	0	-0.617113	0.544258	-2.84501	0.000433783	concordant
circ_1161	13:35815909-35816575	Cdyl	23.8334	34.869	24.34	17.4632	10.818	23.1992	6.30884	5.30615	8.69287	7.27632	3.09085	2.31992	-0.639292	0.0804622	-0.717565	0.163548	concordant
circ_1165	13:36232122-36246494	Fars2	1.40196	10.6123	8.11335	1.45526	0	2.31992	32.2452	56.0935	33.6124	47.2961	44.8173	38.8586	-2.17779	0.0135809	0.109941	0.646804	discordant
circ_1171	13:4194677-4195594	Akr1c13	4.20589	1.51604	0	1.45526	6.18169	3.47987	0.700982	2.27406	1.15905	2.91053	0	2.89989	0.951213	0.290764	0.551916	0.5008	concordant
circ_1172	13:42055400-42055542	Hivep1	5.60785	10.6123	5.79525	0	4.63627	4.63983	46.2648	34.1109	54.4753	49.479	42.4991	62.6377	-1.14277	0.0928421	0.196184	0.385608	discordant
circ_1186	13:48832004-48835295	Phf2	0	3.03208	0	2.91053	1.54542	4.63983	23.1324	20.4666	26.6581	27.65	16.9997	28.9989	1.63548	0.104975	0.0735682	0.783536	concordant
circ_1187	13:48932297-48934078	Fam120a	1.40196	0	3.47715	2.91053	3.09085	4.63983	105.848	99.3007	122.28	98.2303	105.861	116.576	0.963724	0.248231	-0.0315796	0.834719	discordant
circ_1189	13:48945942-48949303	Fam120a	2.80393	1.51604	2.3181	0	3.09085	0	88.3237	81.1082	106.053	85.8605	98.9071	103.236	-1.14834	0.274964	0.0598047	0.714599	discordant
circ_1196	13:51123088-51144535	Spin1	2.80393	3.03208	0	2.91053	0	1.15996	282.496	246.357	301.353	312.154	282.812	227.352	-0.370743	0.727876	-0.019582	0.885361	concordant
circ_1207	13:55233895-55248077	Nsd1	14.0196	19.7085	24.34	8.73158	13.9088	16.2394	324.555	257.727	283.967	286.687	296.721	337.548	-0.568493	0.164945	0.0901151	0.463055	discordant
circ_1210	13:55245518-55248077	Nsd1	2.80393	3.03208	3.47715	10.1868	6.18169	5.79979	315.442	235.744	266.002	229.204	243.404	280.71	1.17966	0.0648444	-0.115202	0.389841	discordant
circ_1219	13:58177851-58199070	Ubqln1	1.40196	3.03208	4.6362	1.45526	0	2.31992	125.476	156.91	135.029	153.53	136.77	106.716	-1.10417	0.227853	-0.0761186	0.640953	concordant
circ_1220	13:58191722-58199070	Ubqln1	9.81374	24.2567	3.47715	17.4632	7.72711	6.95975	265.672	316.853	292.08	314.337	302.13	244.751	-0.195112	0.762456	-0.0251305	0.843235	concordant
circ_1223	13:59454535-59546383	Agtpbp1	9.81374	7.58021	4.6362	1.45526	3.09085	1.15996							-1.88418	0.0104116
circ_1224	13:59460469-59462173	Agtpbp1	1.40196	0	0	2.91053	3.09085	4.63983	195.574	127.347	160.528	166.628	166.906	165.874	2.628	0.0120135	0.0448198	0.772258	concordant
circ_1229	13:59495333-59508056	Agtpbp1	0	3.03208	2.3181	2.91053	0	1.15996	274.084	250.147	268.32	307.061	305.994	277.81	-0.350396	0.736849	0.165623	0.136426	discordant
circ_1230	13:59495333-59544451	Agtpbp1	2.80393	3.03208	2.3181	0	6.18169	1.15996	168.937	162.974	167.483	224.838	206.314	196.033	-0.206923	0.819734	0.326177	0.00878313	discordant
circ_1236	13:63015026-63015963	2010111I01Rik	0	3.03208	1.15905	1.45526	4.63627	2.31992	14.0196	13.6444	16.8062	18.9184	14.6815	10.4396	0.94176	0.317919	-0.0436591	0.89064	discordant
circ_1237	13:63061035-63068285	2010111I01Rik	1.40196	3.03208	4.6362	4.36579	0	3.47987	21.0295	4.54812	9.85192	11.6421	13.1361	8.69968	-0.185887	0.821059	-0.0955249	0.836464	concordant
circ_1239	13:64243634-64247318	Cdc14b	2.80393	1.51604	5.79525	7.27632	1.54542	1.15996	21.7304	13.6444	12.17	10.9145	8.49983	13.9195	-0.114827	0.890071	-0.479703	0.170537	concordant
circ_1241	13:64243634-64248499	Cdc14b	14.0196	21.2246	11.5905	5.82105	1.54542	6.95975	7.00982	1.51604	5.79525	3.63816	3.86356	5.21981	-1.59753	0.00310217	-0.1774	0.74462	concordant
circ_1263	13:69512890-69515903	Papd7	14.0196	12.1283	6.9543	10.1868	13.9088	16.2394	44.1619	47.7553	44.6234	55.3	37.8629	31.8988	0.325429	0.473152	-0.134815	0.553909	discordant
circ_1270	13:74493850-74512556		5.60785	1.51604	1.15905	5.82105	4.63627	11.5996	3.50491	8.33823	3.47715	6.54869	8.49983	7.53972	1.43698	0.0455915	0.589169	0.204228	concordant
circ_1271	13:74493850-74582314		5.60785	7.58021	3.47715	5.82105	4.63627	10.4396	3.50491	8.33823	3.47715	8.00395	8.49983	7.53972	0.404748	0.498655	0.676005	0.136109	concordant
circ_1274	13:75892906-75917847	Rhobtb3	4.20589	10.6123	10.4314	1.45526	9.27254	3.47987	84.8188	112.945	95.6216	86.5882	81.1347	93.3766	-0.855812	0.188545	-0.161083	0.31998	concordant
circ_1277	13:75902178-75939638	Gm15528,Rhobtb3	1.40196	0	2.3181	2.91053	1.54542	6.95975	47.6668	75.8021	67.2249	66.2145	69.544	57.9979	1.48127	0.108482	0.018694	0.924061	concordant
circ_1278	13:77066600-77126714	Ankrd32	0	1.51604	4.6362	4.36579	3.09085	3.47987	57.4805	74.286	49.8391	50.2066	53.3171	49.8782	0.677607	0.409777	-0.234621	0.233975	discordant
circ_1283	13:77192554-77193223	2210408I21Rik	2.80393	3.03208	0	4.36579	9.27254	1.15996	26.6373	18.1925	26.0786	22.5566	24.7268	24.3591	1.29116	0.16096	0.00447209	0.985852	concordant
circ_1295	13:81494574-81496367	Gpr98	0	3.03208	0	7.27632	0	2.31992	7.00982	5.30615	5.79525	1.45526	6.9544	2.89989	1.62634	0.16579	-0.703537	0.18748	discordant
circ_1297	13:81517953-81529058	Gpr98	0	4.54812	4.6362	1.45526	4.63627	0	7.00982	6.82219	9.85192	4.36579	6.9544	9.27966	-0.674127	0.498971	-0.190738	0.649843	concordant
circ_1301	13:84251230-84260240	Tmem161b	9.81374	19.7085	10.4314	4.36579	3.09085	11.5996	40.6569	46.9973	35.9305	54.5724	33.2266	55.098	-0.95954	0.0903693	0.225963	0.326761	discordant
circ_1304	13:8819863-8849669	Wdr37	2.80393	0	0	0	3.09085	3.47987	201.883	203.908	190.664	210.286	181.587	150.794	1.17688	0.298184	-0.139864	0.319683	discordant
circ_1306	13:8835297-8849669	Wdr37	1.40196	4.54812	0	4.36579	3.09085	2.31992	199.079	203.15	178.494	216.834	180.814	149.055	0.767213	0.387242	-0.0895997	0.545599	discordant
circ_1310	13:89661917-89693501	Vcan	11.2157	3.03208	6.9543	5.82105	6.18169	6.95975	131.785	81.8662	83.4516	90.954	89.6345	96.8565	-0.162147	0.779595	-0.0951251	0.619105	concordant
circ_1311	13:89678075-89693501	Vcan	2.80393	0	5.79525	1.45526	0	2.31992	175.245	106.123	128.654	122.97	119.77	145.575	-1.08467	0.282877	-0.075722	0.673872	concordant
circ_1312	13:89688285-89693501	Vcan	4.20589	9.09625	2.3181	5.82105	0	2.31992	178.049	91.7205	103.155	109.145	124.407	147.315	-0.841408	0.301533	0.0338142	0.877331	discordant
circ_1323	13:91524585-91564694	Ssbp2	2.80393	10.6123	1.15905	2.91053	1.54542	0	85.5198	55.3355	82.2925	118.604	103.543	102.076	-1.62647	0.110457	0.5299	0.0029054	discordant
circ_1334	13:93341756-93356079	Homer1	1.40196	3.03208	2.3181	4.36579	0	4.63983	87.6227	84.8983	95.6216	72.7632	83.4528	84.0969	0.467281	0.579945	-0.159586	0.304291	discordant
circ_1336	13:94224895-94233180	Scamp1	0	0	2.3181	1.45526	4.63627	2.31992	126.878	116.735	144.302	142.616	155.315	162.394	1.46136	0.155534	0.243702	0.0869841	concordant
circ_1345	13:9710146-9735466	Zmynd11	8.41178	15.1604	2.3181	2.91053	4.63627	5.79979	126.177	97.7847	113.007	122.97	109.725	117.156	-0.858677	0.217702	0.0528416	0.721081	discordant
circ_1349	13:9720773-9735466	Zmynd11	8.41178	12.1283	10.4314	8.73158	6.18169	11.5996	172.442	160.7	151.835	206.647	156.088	173.994	-0.18099	0.704617	0.147932	0.296525	discordant
circ_1368	14:104503347-104510437	Rnf219	5.60785	12.1283	5.79525	0	12.3634	8.1197	44.8628	27.2887	47.521	44.3855	42.4991	37.1186	-0.17487	0.799653	0.0335337	0.884979	discordant
circ_1382	14:121101668-121102182	Farp1	2.80393	4.54812	0	0	4.63627	0	58.1815	25.0147	40.5667	37.1092	29.363	46.9783	-0.649667	0.583744	-0.1193	0.673946	concordant
circ_1386	14:122133280-122139774	Tm9sf2	2.80393	3.03208	0	0	0	2.31992	304.226	224.374	208.629	271.407	245.722	201.253	-0.909944	0.437043	-0.0386453	0.806534	concordant
circ_1389	14:122971740-122973285	Tmtc4	1.40196	3.03208	1.15905	7.27632	7.72711	5.79979	135.289	81.8662	65.4863	76.4013	79.5893	72.4974	1.83798	0.0102515	-0.303843	0.187202	discordant
circ_1391	14:123592682-123599989	Nalcn	7.00982	6.06417	1.15905	0	1.54542	5.79979	30.1422	19.7085	20.8629	21.1013	13.1361	18.5593	-0.763726	0.387352	-0.409659	0.152241	concordant
circ_1393	14:12439871-12454319	Cadps	0	3.03208	5.79525	0	3.09085	3.47987	241.839	157.668	179.073	170.993	160.724	171.674	-0.41764	0.657752	-0.200068	0.201207	concordant
circ_1424	14:21516626-21517498	Kat6b	30.8432	21.2246	18.5448	23.2842	12.3634	38.2786	44.8628	25.0147	39.4077	27.65	35.5447	53.938	0.104901	0.799119	0.106944	0.701974	concordant
circ_1425	14:21618891-21637640	Kat6b	1.40196	0	2.3181	1.45526	3.09085	2.31992	54.6766	22.7406	49.2596	27.65	43.2718	60.8978	0.695198	0.462804	0.058937	0.852818	concordant
circ_1430	14:24190318-24192954	Dlg5	2.80393	1.51604	3.47715	0	1.54542	3.47987	21.7304	14.4024	19.1243	13.825	17.7724	16.8194	-0.523247	0.558378	-0.195987	0.487988	concordant
circ_1433	14:25502655-25581673	Zmiz1,Mir3075	1.40196	3.03208	5.79525	1.45526	0	2.31992	19.6275	11.3703	23.181	13.825	11.5907	28.9989	-1.28339	0.161525	0.01875	0.959966	discordant
circ_1435	14:25572020-25581673	Zmiz1	4.20589	0	1.15905	1.45526	3.09085	2.31992	35.0491	32.5949	39.4077	27.65	25.4995	50.4582	0.320557	0.731037	-0.0308535	0.909252	discordant
circ_1441	14:27438599-27442620	Fam208a	4.20589	9.09625	5.79525	0	6.18169	2.31992	73.6031	72.012	53.3163	48.0237	50.999	59.7378	-1.14771	0.115258	-0.309973	0.111384	concordant
circ_1442	14:27438599-27450049	Fam208a	8.41178	4.54812	0	4.36579	3.09085	4.63983	68.6962	55.3355	53.8958	53.8447	52.5444	56.8379	-0.0186427	0.982405	-0.118375	0.514929	concordant
circ_1454	14:31030844-31036059	Pbrm1	5.60785	4.54812	5.79525	4.36579	9.27254	4.63983	435.31	276.678	264.843	283.776	285.903	299.269	0.144488	0.810612	-0.167209	0.308737	discordant
circ_1456	14:31061469-31074982	Pbrm1	8.41178	13.6444	8.11335	8.73158	0	0	288.104	185.715	202.834	180.453	192.405	194.873	-1.77662	0.0214648	-0.252254	0.10857	concordant
circ_1457	14:31061469-31089622	Pbrm1	16.8236	6.06417	4.6362	1.45526	1.54542	6.95975	283.898	178.893	175.596	152.803	176.178	174.574	-1.32022	0.0748002	-0.340332	0.0533308	concordant
circ_1478	14:34691682-34695105	Wapal	8.41178	7.58021	8.11335	4.36579	7.72711	4.63983	212.397	123.557	143.143	150.62	137.543	142.675	-0.542543	0.321911	-0.152932	0.397222	concordant
circ_1481	14:35321641-35323434	Grid1	1.40196	0	1.15905	2.91053	6.18169	3.47987	52.5736	23.4986	34.7715	24.7395	38.6356	34.7987	2.0066	0.0285731	-0.176958	0.536497	discordant
circ_1486	14:36926839-36941264	Ccser2	2.80393	3.03208	0	1.45526	3.09085	6.95975	203.986	104.607	102.576	117.876	101.225	135.715	1.07455	0.22722	-0.208036	0.374096	discordant
circ_1487	14:36938584-36941264	Ccser2	0	3.03208	3.47715	2.91053	3.09085	3.47987	154.216	95.5106	85.7696	98.2303	86.5437	111.936	0.481977	0.55269	-0.170402	0.415785	discordant
circ_1488	14:40815744-40820835	Sh2d4b	4.20589	0	3.47715	7.27632	4.63627	2.31992	5.60785	3.7901	0	1.45526	2.31813	4.05985	0.75155	0.334257	-0.176584	0.824217	discordant
circ_1491	14:40840225-40874239	Sh2d4b	1.40196	6.06417	2.3181	4.36579	3.09085	6.95975	2.80393	5.30615	0.579525	1.45526	6.18169	5.21981	0.631243	0.379506	0.61908	0.370199	concordant
circ_1492	14:40860592-40874239	Sh2d4b	1.40196	0	5.79525	2.91053	4.63627	4.63983	13.3187	5.30615	5.21572	5.09342	8.49983	11.5996	0.605533	0.454855	0.106969	0.82474	concordant
circ_1495	14:45244155-45246516	Gpr137c	5.60785	4.54812	5.79525	7.27632	3.09085	10.4396	21.7304	13.6444	16.2267	24.7395	27.8176	21.4592	0.415588	0.48638	0.506354	0.0621024	concordant
circ_1503	14:48168197-48179276	Peli2	7.00982	3.03208	1.15905	2.91053	4.63627	1.15996	18.2255	12.8864	14.4881	9.45921	16.9997	9.27966	-0.368003	0.658524	-0.373435	0.271875	concordant
circ_1511	14:50950258-50959684	Pnp2,Pnp	57.4805	57.6096	47.521	50.9342	33.9993	38.2786							-0.392733	0.126134
circ_1512	14:50951404-50963869	Pnp2,Pnp	56.0785	33.3529	31.2943	34.9263	29.363	45.2383							-0.116566	0.706087
circ_1517	14:54662168-54667161	Acin1	4.20589	3.03208	3.47715	2.91053	0	2.31992	164.731	100.817	123.439	104.051	109.725	96.8565	-0.913625	0.260566	-0.327797	0.0642309	concordant
circ_1523	14:56748835-56772006	Pspc1	14.0196	16.6765	10.4314	11.6421	16.9997	4.63983	179.451	125.073	133.87	208.103	199.36	207.052	-0.334841	0.503566	0.487945	0.000948302	discordant
circ_1534	14:57733878-57734418	Lats2	5.60785	4.54812	0	7.27632	0	0	16.8236	8.33823	9.27239	9.45921	14.6815	12.1796	-0.450583	0.700557	0.0776797	0.834033	discordant
circ_1536	14:57856610-57865641	Zdhhc20	1.40196	0	2.3181	5.82105	1.54542	3.47987	62.3874	46.9973	41.7258	59.6658	63.3623	45.8183	1.3398	0.134806	0.155991	0.463091	concordant
circ_1542	14:60706714-60709569	Spata13	0	3.03208	3.47715	1.45526	3.09085	0	57.4805	56.8516	40.5667	34.1987	50.999	58.5779	-0.617364	0.54941	-0.0914837	0.693366	concordant
circ_1555	14:64825601-64828668	Hmbox1	11.2157	3.03208	6.9543	14.5526	1.54542	3.47987	79.9119	46.2393	66.6453	58.9382	64.9078	91.6367	-0.136165	0.850894	0.164736	0.463597	discordant
circ_1560	14:65209692-65212223	Fzd3	9.81374	7.58021	10.4314	11.6421	10.818	5.79979	351.192	260.001	256.15	229.204	193.951	245.911	-0.0300948	0.951182	-0.370474	0.010934	concordant
circ_1562	14:65234914-65239914	Fzd3	7.00982	7.58021	2.3181	2.91053	4.63627	5.79979	377.128	288.048	292.66	265.586	248.813	252.871	-0.249269	0.704649	-0.319383	0.0121263	concordant
circ_1575	14:68084467-68084706	Nefl	1.40196	1.51604	3.47715	5.82105	3.09085	1.15996							0.500645	0.554581
circ_1583	14:68120472-68120633	Nefm	8.41178	1.51604	8.11335	1.45526	3.09085	1.15996	1.40196	0	2.3181	0.727632	0	1.15996	-1.66674	0.0375751	-0.884169	0.37695	concordant
circ_1586	14:68120533-68120717	Nefm	5.60785	3.03208	2.3181	0	0	1.15996							-2.59055	0.0156938
circ_1588	14:68120574-68120696	Nefm	4.20589	4.54812	1.15905	2.91053	1.54542	1.15996							-0.735556	0.395958
circ_1599	14:70678079-70682850	Xpo7	4.20589	3.03208	0	2.91053	0	1.15996	108.652	64.4318	67.8044	82.2224	71.8622	80.6171	-0.675938	0.521299	-0.0340658	0.866735	concordant
circ_1643	14:87472076-87487287	Tdrd3	7.00982	12.1283	12.7495	1.45526	7.72711	2.31992	96.7355	52.3034	50.4186	62.5763	66.4532	54.518	-1.49983	0.0147894	-0.120296	0.618267	concordant
circ_1650	14:97969807-98018993	Dach1	4.20589	3.03208	8.11335	1.45526	1.54542	2.31992	140.196	112.187	132.711	119.332	124.407	159.494	-1.46576	0.0624043	0.0702681	0.658243	discordant
circ_1651	14:99133236-99150741	Pibf1	0	9.09625	5.79525	2.91053	1.54542	1.15996	45.5638	34.869	44.0439	40.0197	37.0901	40.0185	-1.34888	0.140097	-0.09157	0.65375	concordant
circ_1658	15:100131902-100142147	Dip2b	4.20589	1.51604	5.79525	1.45526	3.09085	1.15996	79.2109	75.8021	92.7239	87.3158	68.7713	83.5169	-1.06288	0.196467	-0.0501295	0.763547	concordant
circ_1685	15:18963985-18966909	Cdh10	0	0	2.3181	0	3.09085	2.31992	8.41178	6.82219	17.3857	5.82105	16.2269	13.9195	0.918601	0.4222	0.115462	0.797376	concordant
circ_1702	15:34114024-34118110	Mtdh	2.80393	1.51604	0	1.45526	6.18169	2.31992	210.295	220.584	201.095	237.208	224.859	214.592	1.15195	0.228491	0.0988307	0.405552	concordant
circ_1706	15:35072430-35115645	Stk3	1.40196	9.09625	6.9543	1.45526	3.09085	1.15996	15.4216	38.6591	33.6124	31.2882	26.2722	22.0392	-1.57886	0.054157	-0.146311	0.633733	concordant
circ_1707	15:35099434-35115645	Stk3	8.41178	12.1283	6.9543	4.36579	6.18169	2.31992	18.2255	33.3529	20.8629	16.0079	20.8632	13.9195	-1.09497	0.0654963	-0.512222	0.0934883	concordant
circ_1723	15:39345310-39345620	Rims2	4.20589	4.54812	4.6362	5.82105	0	3.47987	134.588	112.187	109.53	114.966	118.998	122.956	-0.47134	0.515514	0.00568683	0.968683	discordant
circ_1724	15:39436997-39437922	Rims2	4.20589	1.51604	3.47715	0	1.54542	4.63983	133.187	122.041	116.484	120.787	129.043	111.936	-0.447998	0.606008	-0.0411242	0.77052	concordant
circ_1727	15:39452040-39511374	Rims2	2.80393	3.03208	0	2.91053	0	0	101.642	94.7526	92.7239	82.95	94.2708	102.076	-0.874687	0.460355	-0.0444021	0.773173	concordant
circ_1733	15:39566943-39616510	Rims2	51.8726	84.8983	70.702	34.9263	29.363	32.4788	94.6325	83.3823	73.5996	75.6737	71.0894	55.098	-1.09117	5.19418e-05	-0.322453	0.0750236	concordant
circ_1734	15:39585590-39616510	Rims2	4.20589	1.51604	3.47715	1.45526	1.54542	2.31992	47.6668	46.9973	39.9872	41.475	45.59	24.9391	-0.729479	0.378958	-0.279111	0.243311	concordant
circ_1740	15:41797474-41826052	Oxr1	0	0	4.6362	2.91053	0	2.31992	0.700982	3.03208	1.73857	1.45526	1.54542	4.63983	0.0674152	0.954283	0.552124	0.449359	concordant
circ_1755	15:58052224-58055082	Zhx1,9130401M01Rik	0	3.03208	3.47715	0	3.09085	1.15996	91.1276	87.1724	73.0201	76.4013	73.4076	84.0969	-0.633839	0.534702	-0.0931269	0.565824	concordant
circ_1772	15:6735365-6745580	Rictor	1.40196	6.06417	5.79525	5.82105	0	5.79979	67.9952	50.0294	48.1005	46.5684	47.1354	55.098	-0.136978	0.856408	-0.14896	0.459658	concordant
circ_1778	15:69013358-69029910	Khdrbs3	5.60785	1.51604	2.3181	0	1.54542	3.47987	414.28	401.751	348.874	424.937	384.81	339.868	-0.747406	0.409905	-0.0194029	0.870888	concordant
circ_1779	15:69013358-69049461	Khdrbs3	4.20589	0	5.79525	0	3.09085	0	419.888	378.252	347.715	424.209	373.992	297.529	-1.7244	0.119374	-0.0663816	0.624031	concordant
circ_1788	15:73257034-73268893	Ptk2	2.80393	4.54812	2.3181	8.73158	7.72711	5.79979	234.128	229.68	228.912	223.383	203.996	233.731	1.17652	0.0637547	-0.0645032	0.583236	discordant
circ_1789	15:73259548-73268893	Ptk2	5.60785	9.09625	1.15905	2.91053	6.18169	8.1197	214.5	213.004	196.459	200.099	206.314	197.773	0.209211	0.762699	-0.0454416	0.703433	discordant
circ_1800	15:73391759-73394744	Ptk2	21.0295	7.58021	9.27239	0	9.27254	5.79979	65.1913	45.4812	64.3272	47.2961	36.3174	46.9783	-1.30162	0.0503311	-0.422241	0.0424555	concordant
circ_1809	15:78764315-78767190	Mfng	2.80393	0	1.15905	7.27632	1.54542	2.31992	42.0589	56.8516	49.8391	40.0197	37.8629	30.7389	1.34578	0.157836	-0.460052	0.0295202	discordant
circ_1820	15:80884207-80918097	Tnrc6b	4.20589	1.51604	5.79525	1.45526	3.09085	0	51.8726	39.4171	34.7715	48.7513	35.5447	59.7378	-1.4252	0.110837	0.208966	0.379232	discordant
circ_1831	15:81628293-81628737	Ep300	1.40196	7.58021	2.3181	0	3.09085	3.47987	38.554	25.0147	44.0439	32.7434	34.772	55.678	-0.649797	0.464289	0.197175	0.461354	discordant
circ_1832	15:81631614-81632512	Ep300	11.2157	24.2567	13.9086	18.9184	7.72711	10.4396	28.0393	16.6765	31.8739	26.1947	23.9541	46.3983	-0.39486	0.403682	0.337374	0.273404	discordant
circ_1839	15:82825231-82857284	Tcf20	60.2844	62.1577	56.7934	24.7395	29.363	31.3189	8.41178	9.09625	12.7495	5.82105	15.4542	11.5996	-1.05281	3.14805e-05	0.100375	0.800792	discordant
circ_1840	15:82851513-82857284	Tcf20	47.6668	100.059	85.7696	53.8447	35.5447	35.9587	67.9952	100.059	90.9854	44.3855	61.0442	44.0784	-0.899067	0.00250557	-0.799711	6.98339e-05	concordant
circ_1842	15:8325684-8330316	Nipbl	2.80393	1.51604	0	0	3.09085	2.31992	95.3335	76.5601	86.9287	67.6697	73.4076	116.576	0.383995	0.713639	0.00300128	0.988377	concordant
circ_1860	15:85391638-85393506	Atxn10	2.80393	13.6444	4.6362	1.45526	1.54542	3.47987	690.467	686.767	718.611	788.753	781.984	796.311	-1.53488	0.0557211	0.175225	0.0612462	discordant
circ_1871	15:88811297-88812159	Alg12	4.20589	6.06417	8.11335	2.91053	7.72711	5.79979	0.700982	1.51604	4.05667	0.727632	1.54542	4.05985	-0.185144	0.758784	0.0203829	0.979026	discordant
circ_1875	15:89268503-89269962	Ppp6r2	1.40196	1.51604	10.4314	7.27632	3.09085	8.1197	157.02	176.619	186.027	144.071	143.724	141.515	0.396279	0.594089	-0.277757	0.0364517	discordant
circ_1882	15:93424014-93465245	Pphln1	0	7.58021	4.6362	2.91053	1.54542	0	66.5933	96.2686	86.9287	79.3119	86.5437	82.357	-1.42931	0.156553	-0.00908586	0.957621	concordant
circ_1890	15:95429878-95435430	Nell2	0	3.03208	2.3181	0	1.54542	3.47987	766.874	941.462	1113.85	854.24	1013.8	1142.56	0.0058064	0.994447	0.0931107	0.521555	concordant
circ_1893	15:96609856-96624169	Slc38a1	4.20589	4.54812	4.6362	0	0	8.1197	181.554	160.7	198.197	163.717	190.86	206.472	-0.547792	0.53612	0.0531715	0.700653	discordant
circ_1894	15:98084970-98087133	Senp1	7.00982	9.09625	8.11335	1.45526	4.63627	0	36.4511	34.869	26.0786	29.1053	26.2722	31.3189	-2.03802	0.00422052	-0.149095	0.521698	concordant
circ_1907	16:11116795-11128703	Txndc11	9.81374	24.2567	18.5448	8.73158	7.72711	12.7595	36.4511	43.9652	33.0329	37.1092	28.5903	42.3385	-0.804929	0.0850242	-0.0491735	0.828179	concordant
circ_1913	16:11445165-11447508	Snx29	2.80393	3.03208	2.3181	1.45526	0	0	39.255	38.6591	53.8958	32.0158	47.9081	47.5583	-2.19163	0.0492165	-0.0543984	0.811742	concordant
circ_1915	16:13603028-13647299	Parn	2.80393	0	0	4.36579	3.09085	1.15996	39.956	60.6417	53.3163	58.2105	50.999	42.9184	1.45614	0.165825	-0.0224687	0.915231	discordant
circ_1919	16:13697333-13699075	Bfar	4.20589	4.54812	4.6362	4.36579	3.09085	3.47987	71.5001	74.286	75.3382	60.3934	75.7257	70.1774	-0.284198	0.668878	-0.101201	0.535106	concordant
circ_1921	16:14138343-14140372	Marf1	4.20589	19.7085	2.3181	8.73158	6.18169	4.63983	48.3677	53.8195	60.2706	53.1171	45.59	51.6181	-0.380558	0.60247	-0.114005	0.541284	concordant
circ_1934	16:17013308-17016080	Mapk1	4.20589	4.54812	5.79525	2.91053	3.09085	1.15996	288.104	290.322	256.729	307.061	274.313	244.171	-1.05356	0.148959	-0.0174964	0.886087	concordant
circ_1935	16:17015898-17018475	Mapk1	7.00982	12.1283	16.2267	8.73158	18.5451	10.4396	304.226	350.206	312.943	347.08	332.266	298.109	0.0499756	0.918195	0.0141236	0.901131	concordant
circ_1966	16:23110580-23111263	Snora81,Eif4a2	1.40196	3.03208	3.47715	0	3.09085	0	482.976	428.282	414.94	523.895	547.08	447.744	-1.38972	0.176625	0.194082	0.0916963	discordant
circ_1972	16:30543402-30547469	Tmem44	0	4.54812	4.6362	1.45526	3.09085	2.31992	82.0149	101.575	103.735	114.238	129.816	136.295	-0.424974	0.619686	0.404727	0.00818225	discordant
circ_1987	16:32950292-32961744	Lrch3	47.6668	46.9973	52.1572	50.9342	43.2718	34.7987	72.9021	67.4638	84.6106	82.95	70.3167	84.6769	-0.204517	0.420906	0.0785295	0.636683	discordant
circ_2000	16:33421321-33434974	Zfp148	29.4412	24.2567	25.4991	18.9184	18.5451	11.5996	74.3041	64.4318	63.7477	61.1211	68.7713	70.7574	-0.714307	0.0383834	-0.0086062	0.958727	concordant
circ_2007	16:33466855-33468183	Zfp148	7.00982	7.58021	8.11335	2.91053	0	2.31992	79.9119	57.6096	73.5996	69.125	65.6805	62.6377	-1.96632	0.00503066	-0.103696	0.555325	concordant
circ_2027	16:4137366-4138985	Crebbp	1.40196	3.03208	5.79525	5.82105	4.63627	5.79979	45.5638	28.0468	59.691	49.479	50.2262	62.6377	0.592765	0.371972	0.27461	0.265792	concordant
circ_2035	16:43609327-43610931	Zbtb20	0	6.06417	0	1.45526	3.09085	2.31992	16.8236	14.4024	7.53382	8.00395	9.27254	17.3994	0.271716	0.797405	-0.113809	0.782425	discordant
circ_2049	16:58424561-58433463	Dcbld2	9.81374	16.6765	13.9086	20.3737	13.9088	8.1197	32.2452	15.1604	27.2377	29.1053	25.4995	20.8792	0.0428615	0.925884	-0.00300714	0.991543	discordant
circ_2053	16:62827164-62830813	Arl13b	5.60785	4.54812	2.3181	2.91053	6.18169	1.15996	63.7893	60.6417	54.4753	49.479	58.7261	30.7389	-0.315393	0.67573	-0.378479	0.0954457	concordant
circ_2064	16:72933213-72935786	Robo1	9.81374	24.2567	8.11335	4.36579	10.818	9.27966	202.584	184.199	201.095	169.538	203.996	269.69	-0.738775	0.191773	0.133984	0.395262	discordant
circ_2071	16:76330746-76352549	Nrip1	4.20589	4.54812	2.3181	5.82105	0	2.31992	48.3677	48.5133	55.6344	50.2066	51.7717	67.2775	-0.378646	0.638849	0.155633	0.421161	discordant
circ_2082	16:85013627-85030365	App	7.00982	7.58021	1.15905	8.73158	4.63627	1.15996	925.997	982.395	1059.37	999.038	1098.02	1154.74	-0.111047	0.886375	0.13181	0.205671	discordant
circ_2087	16:87715331-87722608	Bach1	1.40196	1.51604	2.3181	0	3.09085	3.47987	269.878	277.436	271.218	227.021	261.176	273.17	0.318526	0.728381	-0.102109	0.378765	discordant
circ_2096	16:91782161-91793767	Itsn1	4.20589	9.09625	4.6362	2.91053	7.72711	2.31992	155.618	151.604	170.96	154.986	160.724	160.074	-0.483539	0.472052	-0.0099673	0.938772	concordant
circ_2101	16:93841371-93849277	Morc3	2.80393	0	3.47715	0	1.54542	2.31992	100.941	103.091	84.6106	93.8645	100.452	85.2569	-0.643201	0.522091	-0.045295	0.774116	concordant
circ_2105	16:93849130-93853898	Morc3	9.81374	4.54812	2.3181	2.91053	6.18169	5.79979	98.1374	104.607	75.9177	95.3198	78.0438	74.2373	-0.114575	0.864965	-0.16661	0.347168	concordant
circ_2110	16:94383912-94385423	Ttc3	5.60785	6.06417	3.47715	13.0974	15.4542	5.79979	243.241	203.908	190.664	221.928	203.996	212.852	1.14156	0.0490519	0.00450022	0.972319	concordant
circ_2111	16:94383912-94393174	Ttc3	91.1276	81.8662	76.4973	32.0158	29.363	17.3994	175.245	150.846	164.005	197.916	180.042	227.932	-1.68402	1.62556e-10	0.309268	0.0228437	discordant
circ_2113	16:94383912-94403368	Ttc3	78.51	65.1898	64.9068	78.5842	54.0898	49.8782	284.599	256.211	238.185	261.22	214.814	262.15	-0.198804	0.408162	-0.073444	0.560045	concordant
circ_2115	16:94383912-94412123	Ttc3	1.40196	6.06417	4.6362	11.6421	6.18169	0	389.045	371.43	369.157	328.89	348.493	358.427	0.492521	0.565379	-0.123818	0.230562	discordant
circ_2118	16:94388265-94403368	Ttc3	2.80393	6.06417	2.3181	2.91053	6.18169	5.79979	402.364	386.591	299.035	358.722	328.402	293.469	0.458402	0.500417	-0.149001	0.259843	discordant
circ_2120	16:94403314-94412123	Ttc3	7.00982	12.1283	11.5905	2.91053	13.9088	5.79979	482.275	469.973	528.526	408.929	458.991	485.442	-0.470311	0.407076	-0.129774	0.23412	concordant
circ_2122	16:94403314-94468060	Gm23692,Ttc3	7.00982	10.6123	3.47715	7.27632	6.18169	6.95975	166.133	152.362	240.503	152.075	156.86	234.891	0.010346	0.985192	-0.0391861	0.841619	discordant
circ_2135	17:10238893-10282981	Qk	5.60785	4.54812	5.79525	5.82105	4.63627	4.63983	507.511	482.859	474.631	490.424	422.673	437.884	-0.0954495	0.873854	-0.116713	0.265203	concordant
circ_2136	17:10273947-10282981	Qk	5.60785	3.03208	1.15905	1.45526	1.54542	3.47987	668.737	619.303	548.23	609.028	569.488	551.56	-0.450199	0.594212	-0.0852659	0.435412	concordant
circ_2148	17:13803939-13835356	Mllt4	2.80393	4.54812	1.15905	1.45526	1.54542	2.31992	123.373	135.686	126.916	120.059	139.088	98.0164	-0.525339	0.549061	-0.118611	0.448238	concordant
circ_2160	17:21660105-21687927	3110052M02Rik	2.80393	7.58021	4.6362	1.45526	7.72711	4.63983	11.9167	18.1925	13.9086	14.5526	20.8632	15.0794	-0.11016	0.871726	0.194392	0.521547	discordant
circ_2161	17:21661315-21687927	3110052M02Rik	2.80393	10.6123	4.6362	1.45526	3.09085	1.15996	7.00982	6.06417	8.11335	5.82105	8.49983	11.0196	-1.59491	0.04861	0.264987	0.510402	discordant
circ_2164	17:22225539-22313320	Gm4944	14.0196	16.6765	15.0676	16.0079	18.5451	17.3994	14.0196	15.9184	22.6015	18.1908	19.3178	19.7193	0.183789	0.610816	0.105535	0.707772	concordant
circ_2165	17:22292408-22341093	Zfp944	4.20589	1.51604	3.47715	0	3.09085	2.31992	0.700982	3.03208	2.89762	0.727632	0.772711	2.89989	-0.728147	0.395619	-0.48674	0.529657	concordant
circ_2182	17:25110227-25113257	Telo2	4.20589	3.03208	1.15905	0	3.09085	0	25.2353	26.5307	29.5558	27.65	28.5903	26.679	-1.4006	0.183325	0.0187122	0.934282	discordant
circ_2184	17:25235182-25235627	Gnptg	4.20589	13.6444	5.79525	1.45526	3.09085	2.31992	173.843	172.071	161.687	159.351	192.405	168.774	-1.68502	0.0227491	0.0357904	0.786502	discordant
circ_2191	17:26266283-26267358	Luc7l	5.60785	9.09625	4.6362	2.91053	7.72711	9.27966	172.442	168.281	155.313	159.351	155.315	163.554	0.102603	0.862338	-0.049349	0.701436	discordant
circ_2193	17:26736789-26743131	Crebrf	7.00982	9.09625	12.7495	4.36579	3.09085	3.47987	13.3187	17.4345	12.7495	26.1947	26.2722	13.3395	-1.3852	0.0192695	0.582496	0.0741264	discordant
circ_2194	17:26736816-26743131	Crebrf	2.80393	3.03208	1.15905	2.91053	0	0	11.9167	15.9184	13.3291	26.1947	23.1813	14.4995	-1.15743	0.27681	0.616516	0.0482243	discordant
circ_2196	17:26739543-26743131	Crebrf	11.2157	16.6765	20.8629	11.6421	1.54542	9.27966	19.6275	27.2887	20.8629	30.5605	35.5447	20.8792	-1.08033	0.0371588	0.348941	0.199097	discordant
circ_2200	17:27450125-27454622	Grm4	4.20589	4.54812	0	2.91053	0	4.63983	19.6275	28.8048	22.0219	16.0079	16.2269	26.099	-0.0493892	0.96063	-0.241027	0.400362	concordant
circ_2201	17:27450125-27473124	Grm4	4.20589	4.54812	1.15905	4.36579	1.54542	0	16.8236	21.2246	19.1243	14.5526	15.4542	24.9391	-0.729635	0.430118	-0.0294968	0.919948	concordant
circ_2209	17:28428352-28441053	Fkbp5	1.40196	4.54812	6.9543	1.45526	3.09085	2.31992	50.4707	72.77	51.5777	58.2105	52.5444	45.2383	-0.912467	0.24777	-0.162382	0.427767	concordant
circ_2215	17:30135323-30153368	Zfand3	0	4.54812	2.3181	1.45526	6.18169	0	216.603	209.972	217.322	226.293	233.359	207.632	0.0736756	0.946117	0.0481975	0.683446	concordant
circ_2219	17:30513556-30530365	Btbd9	5.60785	0	3.47715	2.91053	1.54542	2.31992	64.4903	65.9478	57.3729	70.5803	67.2259	64.9576	-0.42636	0.61748	0.113435	0.49321	discordant
circ_2222	17:3159163-3198223	Scaf8	2.80393	3.03208	2.3181	2.91053	0	1.15996	46.9658	37.143	33.0329	34.1987	41.7264	43.4984	-0.894164	0.325982	0.0382796	0.860644	discordant
circ_2253	17:42845326-42852528	Cd2ap	5.60785	7.58021	6.9543	7.27632	4.63627	2.31992	4.20589	0	2.3181	2.1829	1.54542	4.05985	-0.534888	0.381485	0.264322	0.717706	discordant
circ_2254	17:43037595-43040189	Tnfrsf21	0	3.03208	0	5.82105	4.63627	2.31992	84.8188	78.0761	104.894	94.5921	98.9071	123.535	2.00634	0.0365167	0.242476	0.159764	concordant
circ_2265	17:5040580-5053617	Arid1b	2.80393	4.54812	0	1.45526	0	3.47987	28.0393	12.1283	17.9653	18.9184	17.7724	23.7791	-0.339956	0.741846	0.0638607	0.83863	discordant
circ_2267	17:5040580-5127024	Arid1b	2.80393	1.51604	5.79525	2.91053	1.54542	3.47987	81.3139	49.2713	64.9068	69.8526	65.6805	67.2775	-0.363078	0.64191	0.0496335	0.796499	discordant
circ_2268	17:50606295-50611195	Plcl2	16.8236	18.1925	16.2267	5.82105	7.72711	5.79979	35.0491	28.8048	28.9762	34.9263	30.9085	37.1186	-1.39147	0.00179522	0.157852	0.471599	discordant
circ_2283	17:56351633-56356056	Kdm4b	4.20589	13.6444	6.9543	7.27632	4.63627	3.47987	123.373	106.123	103.155	114.238	106.634	89.3167	-0.670212	0.280264	-0.104973	0.501718	concordant
circ_2290	17:6118296-6139156	Tulp4	4.20589	3.03208	4.6362	1.45526	0	0	91.8286	72.77	90.4058	69.8526	114.361	115.416	-2.74762	0.00727722	0.232345	0.239789	discordant
circ_2292	17:6137211-6139156	Tulp4	330.863	388.107	300.194	282.321	254.995	214.592	141.598	105.365	137.347	111.328	150.679	175.734	-0.439514	0.0043667	0.188892	0.294472	discordant
circ_2293	17:6137211-6176957	n-R5s26,Tulp4	2.80393	4.54812	6.9543	4.36579	1.54542	1.15996	135.99	96.2686	132.711	91.6816	122.861	152.534	-1.04337	0.173624	0.0103328	0.957236	discordant
circ_2294	17:6137211-6185298	n-R5s26,Tulp4	11.2157	7.58021	9.27239	8.73158	10.818	9.27966	145.804	103.091	138.506	102.596	129.043	162.394	0.0266414	0.954684	0.0268028	0.885002	concordant
circ_2303	17:63471408-63490887	Fbxl17	5.60785	3.03208	2.3181	5.82105	3.09085	2.31992	30.1422	20.4666	29.5558	24.7395	28.5903	24.3591	0.025713	0.972072	-0.0613832	0.802905	discordant
circ_2313	17:64624528-64625451	Man2a1	1.40196	0	5.79525	7.27632	4.63627	5.79979	77.809	83.3823	60.8501	82.2224	56.4079	53.938	1.11466	0.129796	-0.203373	0.317259	discordant
circ_2316	17:64710704-64714712	Man2a1	2.80393	6.06417	3.47715	4.36579	6.18169	4.63983	99.5394	93.9946	64.9068	88.7711	80.362	53.938	0.302887	0.639281	-0.214598	0.320011	discordant
circ_2319	17:65592291-65595054	Vapa	26.6373	22.7406	13.9086	23.2842	24.7268	25.5191	796.315	783.035	725.565	870.975	811.347	715.114	0.242086	0.484534	0.0561859	0.602955	concordant
circ_2323	17:65803211-65816050	Ppp4r1	1.40196	6.06417	3.47715	2.91053	1.54542	0	74.3041	55.3355	78.8154	64.7592	85.771	102.076	-1.2811	0.164141	0.276737	0.166191	discordant
circ_2328	17:66436080-66438391	Mtcl1	5.60785	10.6123	2.3181	4.36579	4.63627	5.79979	44.1619	51.5454	39.9872	37.1092	36.3174	37.6986	-0.237356	0.718822	-0.277617	0.171027	concordant
circ_2341	17:71455605-71456500	Smchd1	2.80393	0	0	8.73158	0	2.31992	81.3139	98.5427	90.4058	91.6816	83.4528	74.2373	1.83552	0.122968	-0.119669	0.458854	discordant
circ_2342	17:71455605-71465669	Gm4707,Smchd1	2.80393	3.03208	2.3181	2.91053	1.54542	2.31992	79.2109	76.5601	75.9177	87.3158	75.7257	64.9576	-0.222277	0.785609	-0.0296177	0.85922	concordant
circ_2347	17:71789868-71810982	Clip4	1.40196	3.03208	3.47715	2.91053	3.09085	0	2.80393	2.27406	4.05667	5.09342	6.18169	4.63983	-0.505503	0.572559	0.734487	0.149666	discordant
circ_2353	17:74241905-74258505	Memo1	4.20589	10.6123	8.11335	4.36579	3.09085	0	78.51	113.703	93.883	101.868	105.089	85.8369	-1.65336	0.023081	0.0312563	0.856079	discordant
circ_2363	17:74622909-74625239	Birc6	1.40196	3.03208	2.3181	2.91053	0	2.31992	173.142	123.557	138.506	141.161	151.451	150.215	-0.274316	0.759887	0.0248495	0.868991	discordant
circ_2368	17:74668759-74670382	Birc6	0	0	2.3181	0	6.18169	2.31992	128.28	114.461	134.45	111.328	137.543	135.715	1.50009	0.196729	0.0260985	0.859557	concordant
circ_2370	17:75225156-75227241	Ltbp1	4.20589	3.03208	1.15905	0	3.09085	0	8.41178	2.27406	2.89762	2.1829	6.18169	5.79979	-1.40058	0.183589	0.0755585	0.899817	discordant
circ_2373	17:78313124-78315746	Crim1	2.80393	0	1.15905	7.27632	1.54542	2.31992	147.907	121.283	145.461	149.892	160.724	157.174	1.34575	0.157694	0.170564	0.216605	concordant
circ_2383	17:80044494-80053641	Hnrnpll	9.81374	16.6765	4.6362	8.73158	9.27254	2.31992	175.245	191.021	158.21	152.075	140.633	132.815	-0.61644	0.326603	-0.300161	0.0285994	concordant
circ_2385	17:80445430-80460047	Sos1	4.20589	7.58021	1.15905	1.45526	1.54542	3.47987	15.4216	21.9826	27.2377	17.4632	16.2269	22.6192	-0.817419	0.330481	-0.195764	0.500057	concordant
circ_2391	17:81428182-81445593	Slc8a1	2.80393	9.09625	2.3181	2.91053	4.63627	3.47987	197.677	162.216	209.208	205.92	243.404	223.872	-0.300235	0.681575	0.237578	0.0759924	discordant
circ_2392	17:81647809-81649638	Slc8a1	60.2844	71.2539	60.2706	23.2842	29.363	12.7595	180.853	156.152	170.38	191.367	217.132	182.113	-1.5815	7.58364e-08	0.214677	0.101132	discordant
circ_2399	17:85988325-86003953	Srbd1	2.80393	4.54812	0	2.91053	0	0	32.2452	46.2393	34.7715	53.1171	40.9537	43.4984	-1.18398	0.317203	0.286787	0.186215	discordant
circ_2405	17:86098512-86120746	Srbd1	4.20589	4.54812	3.47715	7.27632	10.818	1.15996	35.7501	33.3529	42.8848	48.7513	39.4083	41.1785	0.576053	0.426611	0.196401	0.345873	concordant
circ_2408	17:86488160-86496111	Prkce	8.41178	25.7727	15.0676	5.82105	15.4542	4.63983	121.27	91.7205	83.4516	107.689	111.27	93.9566	-0.943389	0.0971793	0.0776004	0.651355	discordant
circ_2417	17:88008594-88015712	Fbxo11	1.40196	4.54812	0	8.73158	1.54542	3.47987	84.8188	77.3181	97.3601	103.324	88.0891	113.096	1.24396	0.171929	0.230325	0.160624	concordant
circ_2419	17:88462713-88463263	Foxn2	4.20589	7.58021	0	0	4.63627	0	12.6177	10.6123	15.0676	18.1908	13.9088	10.4396	-1.30559	0.263307	0.118128	0.721002	discordant
circ_2421	17:90700744-90704367	Nrxn1	7.00982	3.03208	10.4314	4.36579	4.63627	2.31992	32.9461	22.7406	36.5101	26.9224	16.9997	30.1589	-0.915675	0.167112	-0.310174	0.254027	concordant
circ_2428	18:10129305-10132272	Rock1	5.60785	3.03208	0	0	3.09085	0	23.1324	18.9505	22.6015	16.0079	34.772	26.099	-1.41116	0.236517	0.240085	0.408187	discordant
circ_2440	18:13715141-13717747	Zfp521	1.40196	3.03208	4.6362	2.91053	3.09085	1.15996	56.0785	53.8195	74.1792	40.7474	77.2711	75.3972	-0.424271	0.602649	0.0681718	0.772871	discordant
circ_2450	18:22375133-22411609	Asxl3,Gm24483	5.60785	6.06417	2.3181	0	1.54542	0	70.0982	37.143	54.4753	36.3816	50.2262	75.3972	-2.90084	0.00549883	0.00972517	0.971649	discordant
circ_2451	18:22375133-22434675	Asxl3,Gm24483	15.4216	6.06417	13.9086	7.27632	10.818	8.1197	65.1913	25.7727	45.7824	41.475	52.5444	60.8978	-0.460138	0.353067	0.179606	0.517529	discordant
circ_2454	18:22392644-22434675	Asxl3,Gm24483	5.60785	4.54812	3.47715	0	1.54542	0	42.7599	24.2567	39.4077	42.2026	37.8629	52.1981	-2.89404	0.00389764	0.312602	0.191618	discordant
circ_2455	18:22392655-22411609	Asxl3,Gm24483	0	3.03208	2.3181	0	0	3.47987	43.4609	34.1109	48.1005	29.1053	28.5903	55.098	-0.393892	0.728917	-0.143101	0.596209	concordant
circ_2456	18:22392655-22434675	Asxl3,Gm24483	4.20589	0	2.3181	0	4.63627	0	38.554	22.7406	39.4077	34.1987	30.9085	40.5985	-0.586147	0.60696	0.0661258	0.788842	discordant
circ_2468	18:25339714-25344962	AW554918	2.80393	3.03208	4.6362	0	1.54542	2.31992	9.81374	6.06417	10.4314	13.0974	14.6815	9.85964	-1.28751	0.135819	0.472897	0.184718	discordant
circ_2475	18:32191901-32212168	Map3k2	1.40196	0	3.47715	1.45526	3.09085	2.31992	41.3579	42.4492	46.362	44.3855	38.6356	32.4788	0.327906	0.721055	-0.185455	0.369941	discordant
circ_2483	18:34261005-34279352	Apc	2.80393	0	2.3181	2.91053	0	3.47987	172.442	132.654	149.517	165.9	166.906	173.994	0.315318	0.73893	0.156603	0.257944	concordant
circ_2493	18:35152601-35154540	Ctnna1	1.40196	7.58021	4.6362	5.82105	3.09085	2.31992	101.642	109.913	125.177	124.425	125.952	127.015	-0.280531	0.699152	0.160249	0.261614	discordant
circ_2494	18:35222065-35223575	Ctnna1	5.60785	3.03208	1.15905	8.73158	1.54542	0	89.7257	93.2365	98.5192	105.507	103.543	100.336	0.0457384	0.963101	0.132691	0.361899	concordant
circ_2498	18:35584515-35584881	Matr3	2.80393	0	2.3181	2.91053	0	1.15996	890.948	827.001	821.766	973.571	951.208	938.986	-0.345617	0.737666	0.173253	0.0685882	discordant
circ_2499	18:35603416-35603722		7.00982	4.54812	3.47715	0	7.72711	4.63983							-0.261349	0.718206
circ_2500	18:35610871-35613502	Paip2	23.8334	30.3208	22.0219	39.2921	23.1813	27.839	810.335	908.109	844.367	855.695	821.392	842.129	0.255874	0.428886	-0.0242213	0.803073	discordant
circ_2503	18:36581068-36583759	Ankhd1	2.80393	1.51604	2.3181	0	0	2.31992	72.2011	69.7379	85.7696	89.4987	99.6798	87.5768	-1.15931	0.264953	0.271055	0.0909949	discordant
circ_2509	18:36673328-36673629		0	4.54812	4.6362	0	4.63627	1.15996							-0.696509	0.4809
circ_2512	18:37089426-37092571	Pcdha10	5.60785	3.03208	5.79525	2.91053	6.18169	2.31992							-0.407679	0.546518
circ_2533	18:43565863-43577509	Jakmip2	2.80393	3.03208	5.79525	2.91053	1.54542	1.15996	197.677	174.345	185.448	178.997	182.36	188.493	-1.06934	0.185146	-0.0194921	0.874391	concordant
circ_2535	18:44405210-44405760	Dcp2	0	0	3.47715	1.45526	3.09085	3.47987	84.8188	60.6417	75.3382	53.1171	77.2711	52.1981	0.955691	0.330995	-0.285537	0.154008	discordant
circ_2543	18:5210877-5214919	Zfp438	0	1.51604	2.3181	1.45526	3.09085	2.31992	1.40196	2.27406	2.89762	1.45526	4.63627	2.31992	0.695177	0.463264	0.2907	0.657211	concordant
circ_2545	18:53895531-53906669	Csnk1g3	8.41178	10.6123	3.47715	10.1868	6.18169	5.79979	108.652	88.6884	89.8263	100.413	94.2708	77.1372	0.013289	0.981247	-0.0846753	0.610454	discordant
circ_2546	18:53895531-53919033	Csnk1g3	4.20589	4.54812	1.15905	1.45526	4.63627	2.31992	28.7403	13.6444	17.9653	20.3737	14.6815	16.8194	-0.192086	0.811434	-0.217766	0.488208	concordant
circ_2547	18:53895531-53933545	Csnk1g3	2.80393	1.51604	2.3181	4.36579	4.63627	1.15996	145.804	128.864	158.21	161.534	131.361	157.754	0.489756	0.55099	0.0568468	0.694424	concordant
circ_2551	18:54946553-54946808	Zfp608	8.41178	15.1604	9.27239	4.36579	3.09085	10.4396	86.2208	81.1082	95.6216	90.954	75.7257	57.9979	-0.770589	0.169976	-0.239357	0.192269	concordant
circ_2552	18:5633204-5641518	Zeb1	2.80393	4.54812	4.6362	0	3.09085	0	8.41178	7.58021	8.69287	13.0974	13.9088	9.27966	-1.95262	0.0354517	0.522692	0.135756	discordant
circ_2553	18:5633204-5705243	Zeb1	11.2157	9.09625	5.79525	4.36579	3.09085	10.4396	35.7501	50.0294	50.9982	45.1132	41.7264	48.7182	-0.441129	0.450593	-0.0111404	0.957292	concordant
circ_2555	18:56728401-56733337	Lmnb1	4.20589	3.03208	2.3181	2.91053	7.72711	2.31992	211.696	203.908	169.221	213.196	182.36	200.673	0.379541	0.611727	0.0324236	0.808817	concordant
circ_2556	18:5705043-5705243	Zeb1	1.40196	4.54812	2.3181	1.45526	1.54542	2.31992	101.642	129.622	113.007	125.88	102.771	104.976	-0.52132	0.547914	-0.0444202	0.773451	concordant
circ_2565	18:6061847-6070091	Arhgap12	1.40196	12.1283	2.3181	4.36579	3.09085	6.95975	145.804	159.942	136.188	138.25	136.77	121.216	-0.0398833	0.959862	-0.157597	0.261591	concordant
circ_2570	18:6111685-6115850	Arhgap12	18.2255	21.2246	8.11335	16.0079	12.3634	15.0794	88.3237	85.6563	87.5082	81.4947	76.4984	77.7172	-0.0873268	0.843172	-0.1503	0.315649	concordant
circ_2577	18:63671582-63682307	Txnl1	0	0	0	2.91053	3.09085	4.63983	382.035	436.62	379.589	448.949	398.719	363.067	4.49325	0.000811204	0.014575	0.900279	concordant
circ_2579	18:63755036-63760785	Wdr7	1.40196	4.54812	2.3181	0	0	4.63983	157.721	186.473	192.982	182.636	207.859	184.433	-0.581674	0.564086	0.0944974	0.475904	discordant
circ_2584	18:63794225-63825238	Wdr7	0	4.54812	4.6362	4.36579	0	2.31992	143.701	146.298	146.62	140.433	152.997	143.835	-0.427555	0.641583	0.000866279	0.994744	discordant
circ_2586	18:64386345-64388820	Onecut2	4.20589	12.1283	6.9543	8.73158	13.9088	5.79979	21.0295	18.9505	18.5448	18.1908	13.1361	21.4592	0.266303	0.634949	-0.12519	0.65037	discordant
circ_2594	18:65638750-65656632	Zfp532	25.2353	28.8048	13.9086	1.45526	9.27254	13.9195	82.7158	72.012	81.713	88.0434	71.8622	84.0969	-1.38438	0.00860709	0.0455577	0.775883	discordant
circ_2597	18:65644193-65656632	Zfp532	1.40196	7.58021	2.3181	0	3.09085	1.15996	82.7158	90.9625	88.6673	88.0434	78.8166	82.937	-1.30293	0.179623	-0.0699842	0.645503	concordant
circ_2598	18:65651560-65656632	Zfp532	4.20589	13.6444	9.27239	7.27632	13.9088	2.31992	90.4266	102.333	99.6782	93.8645	94.2708	100.916	-0.250247	0.69397	-0.0142775	0.923053	concordant
circ_2599	18:67519291-67519890	Spire1	4.20589	1.51604	1.15905	4.36579	3.09085	2.31992	67.2942	53.0615	57.9525	56.0276	52.5444	63.2177	0.480729	0.554402	-0.0477831	0.792982	discordant
circ_2616	18:73648885-73678039	Smad4	9.81374	6.06417	3.47715	1.45526	4.63627	3.47987	53.9756	55.3355	70.702	60.3934	57.1806	53.938	-0.949506	0.170153	-0.0814167	0.659546	concordant
circ_2619	18:73657195-73678039	Smad4	8.41178	6.06417	5.79525	2.91053	4.63627	4.63983	62.3874	46.2393	55.6344	54.5724	51.7717	46.9783	-0.691395	0.257035	-0.107436	0.571462	concordant
circ_2620	18:73662658-73678039	Smad4	4.20589	7.58021	4.6362	1.45526	1.54542	2.31992	70.7992	82.6243	72.4406	88.0434	81.1347	69.5975	-1.4798	0.0506625	0.0770547	0.641605	discordant
circ_2621	18:73675161-73678039	Smad4	5.60785	6.06417	2.3181	8.73158	3.09085	8.1197	31.5442	30.3208	26.6581	29.1053	27.8176	28.419	0.572786	0.365096	-0.0459038	0.837452	discordant
circ_2622	18:73969891-73971276	Mapk4	22.4314	15.1604	19.7038	26.1947	47.9081	17.3994	33.6471	21.2246	36.5101	40.0197	36.3174	38.2786	0.639295	0.120684	0.311488	0.184054	concordant
circ_2625	18:75080203-75082507	Dym	4.20589	4.54812	3.47715	5.82105	4.63627	3.47987	20.3285	16.6765	22.6015	18.1908	17.7724	12.7595	0.171625	0.792934	-0.319404	0.256016	discordant
circ_2626	18:75114790-75126919	Dym	1.40196	1.51604	10.4314	1.45526	4.63627	3.47987	18.2255	17.4345	24.34	19.6461	18.5451	16.8194	-0.539005	0.523564	-0.147372	0.584051	concordant
circ_2629	18:75519739-75521869	Ctif	2.80393	3.03208	2.3181	5.82105	6.18169	4.63983	56.7795	43.2072	47.521	53.8447	60.2715	60.3178	0.982023	0.149709	0.242212	0.192573	concordant
circ_2632	18:76262440-76304776	Smad2	2.80393	0	1.15905	2.91053	3.09085	0	94.6325	81.1082	66.6453	83.6776	73.4076	70.7574	0.421318	0.692835	-0.0856511	0.627301	discordant
circ_2635	18:77097249-77105889	Pias2	0	6.06417	0	7.27632	3.09085	2.31992	70.0982	54.5775	66.6453	71.3079	71.0894	66.1176	1.09702	0.26357	0.116362	0.492588	concordant
circ_2640	18:78856484-78859931	Setbp1	5.60785	9.09625	22.0219	10.1868	6.18169	13.9195	25.9363	24.2567	34.7715	26.1947	33.2266	38.8586	-0.284814	0.614085	0.205574	0.403703	discordant
circ_2643	18:79086551-79087180	Setbp1	57.4805	43.9652	31.2943	46.5684	50.999	37.1186	24.5344	22.7406	33.0329	32.7434	31.6812	40.5985	0.0228674	0.936209	0.380917	0.109788	concordant
circ_2645	18:80137484-80142769	Adnp2	4.20589	1.51604	2.3181	1.45526	1.54542	3.47987	28.7403	26.5307	31.2943	37.1092	23.9541	36.5387	-0.225073	0.787084	0.177675	0.456037	discordant
circ_2656	18:80869742-80917878	Atp9b	2.80393	3.03208	0	0	1.54542	2.31992	50.4707	34.869	39.9872	60.3934	48.6808	48.1382	-0.378108	0.721512	0.322386	0.123883	discordant
circ_2658	18:80891815-80917878	Atp9b	5.60785	7.58021	5.79525	4.36579	3.09085	1.15996	69.3972	72.012	49.8391	74.2184	50.999	51.6181	-1.14596	0.0901526	-0.107991	0.611138	concordant
circ_2660	18:80909592-80917878	Atp9b	8.41178	18.1925	12.7495	5.82105	3.09085	3.47987	98.8384	74.286	77.0768	90.954	76.4984	65.5376	-1.62586	0.00426579	-0.107828	0.552389	concordant
circ_2662	18:82656949-82682287	Zfp236	0	4.54812	2.3181	1.45526	3.09085	0	21.0295	39.4171	31.8739	23.2842	23.9541	28.419	-0.631036	0.545486	-0.275243	0.298047	concordant
circ_2663	18:82664838-82682287	Zfp236	1.40196	3.03208	4.6362	2.91053	3.09085	3.47987	31.5442	36.385	34.7715	36.3816	30.9085	22.0392	0.0263403	0.972123	-0.21609	0.368408	discordant
circ_2666	18:82955524-82957449	Zfp516	9.81374	34.869	11.5905	14.5526	9.27254	15.0794	100.24	116.735	95.6216	98.9579	112.043	91.0567	-0.488437	0.353245	-0.050203	0.748057	concordant
circ_2668	18:82986744-82988198	Zfp516	2.80393	1.51604	3.47715	5.82105	3.09085	2.31992	77.809	122.041	90.9854	89.4987	98.1343	88.7368	0.424294	0.578118	-0.0706593	0.692679	discordant
circ_2669	18:82986744-82994537	Zfp516	1.40196	3.03208	3.47715	2.91053	1.54542	1.15996	79.9119	105.365	79.9744	82.95	85.771	92.7966	-0.518389	0.547659	-0.0114148	0.94548	concordant
circ_2673	18:84552870-84563046	Zfp407	2.80393	4.54812	4.6362	4.36579	6.18169	3.47987	60.9854	42.4492	84.0311	66.9421	68.7713	60.8978	0.174282	0.791437	0.0530564	0.810896	concordant
circ_2675	18:89028892-89037955	Rttn	2.80393	3.03208	2.3181	0	0	0	15.4216	6.06417	17.3857	12.3697	13.9088	9.85964	-4.07552	0.00418252	-0.141273	0.713762	concordant
circ_2686	18:9968751-9970328	Thoc1	4.20589	1.51604	2.3181	0	3.09085	1.15996	134.588	134.17	139.665	153.53	176.951	147.315	-0.89248	0.338919	0.221435	0.105457	discordant
circ_2698	19:21678353-21684305	Abhd17b	4.20589	3.03208	2.3181	1.45526	3.09085	4.63983	16.1226	9.09625	9.85192	17.4632	7.72711	14.4995	0.0188086	0.979872	0.191808	0.611982	concordant
circ_2703	19:27813578-27849969	Rfx3	0	1.51604	6.9543	2.91053	4.63627	1.15996	25.9363	15.1604	29.5558	18.9184	18.5451	30.7389	-0.103319	0.909958	-0.047394	0.876917	concordant
circ_2704	19:27826033-27837481	Rfx3	2.80393	4.54812	3.47715	4.36579	9.27254	2.31992	19.6275	21.9826	27.2377	17.4632	13.1361	23.7791	0.483013	0.495114	-0.324534	0.257965	discordant
circ_2705	19:27826033-27849969	Rfx3	1.40196	0	4.6362	4.36579	3.09085	2.31992	25.2353	18.9505	34.192	24.7395	16.2269	22.0392	0.504982	0.555446	-0.325177	0.252614	discordant
circ_2706	19:27849711-27900903	Rfx3	2.80393	4.54812	2.3181	0	4.63627	0	19.6275	18.1925	27.2377	11.6421	16.9997	30.1589	-1.09192	0.260702	-0.131577	0.697112	concordant
circ_2711	19:29743533-29755017	9930021J03Rik	5.60785	9.09625	3.47715	0	6.18169	2.31992	34.3481	33.3529	34.192	32.0158	37.0901	40.0185	-1.05497	0.163536	0.104034	0.623091	discordant
circ_2713	19:29753600-29755017	9930021J03Rik	1.40196	0	13.9086	4.36579	6.18169	4.63983	37.152	31.8369	38.2486	31.2882	36.3174	45.2383	-0.097833	0.908058	0.0796739	0.718924	discordant
circ_2714	19:29753600-29786449	9930021J03Rik	1.40196	3.03208	0	4.36579	1.54542	3.47987	26.6373	23.4986	33.0329	23.2842	23.9541	37.1186	1.14215	0.210187	0.027882	0.915566	concordant
circ_2715	19:30039064-30039297	Uhrf2	19.6275	4.54812	9.27239	17.4632	18.5451	22.0392	145.103	137.202	111.269	143.343	135.224	115.416	0.790748	0.0861095	0.00191202	0.990184	concordant
circ_2719	19:32159524-32160363	Sgms1	5.60785	0	3.47715	0	0	2.31992	11.2157	10.6123	11.5905	16.0079	10.818	11.5996	-1.62667	0.139956	0.191298	0.553534	discordant
circ_2727	19:34840757-34841109	Pank1	1.40196	3.03208	3.47715	2.91053	1.54542	2.31992	44.8628	37.143	35.351	40.7474	44.8173	30.7389	-0.222133	0.785736	-0.0231959	0.916505	concordant
circ_2751	19:37325148-37330612	Ide	2.80393	0	2.3181	2.91053	1.54542	0	42.0589	48.5133	36.5101	34.1987	40.9537	40.5985	-0.331011	0.750709	-0.122816	0.556379	concordant
circ_2766	19:41232343-41256340	Tm9sf3	0	6.06417	5.79525	2.91053	9.27254	2.31992	250.951	263.033	270.058	280.866	266.585	276.07	0.214659	0.78914	0.0704653	0.518941	concordant
circ_2772	19:41545875-41555701	Lcor	0	4.54812	2.3181	1.45526	4.63627	4.63983	138.093	121.283	151.256	141.161	141.406	156.014	0.654931	0.431905	0.0929631	0.512574	concordant
circ_2773	19:41581778-41586716	Gm340	7.00982	0	3.47715	2.91053	1.54542	3.47987	12.6177	15.1604	15.6472	16.7355	16.2269	28.9989	-0.371507	0.657898	0.531508	0.0917922	discordant
circ_2777	19:42562552-42564341	R3hcc1l	4.20589	7.58021	10.4314	7.27632	1.54542	2.31992	26.6373	34.869	32.4534	32.0158	34.772	38.2786	-1.00858	0.134085	0.167199	0.447878	discordant
circ_2778	19:42562552-42576201	R3hcc1l	4.20589	0	4.6362	5.82105	1.54542	1.15996	28.7403	28.8048	32.4534	27.65	33.9993	42.9184	-0.147333	0.866038	0.224064	0.340248	discordant
circ_2792	19:45630865-45640521	Fbxw4	1.40196	4.54812	4.6362	0	3.09085	1.15996	12.6177	17.4345	13.9086	12.3697	5.40898	8.69968	-1.28126	0.154858	-0.712732	0.0457164	concordant
circ_2798	19:46449829-46454846	Sufu	2.80393	1.51604	2.3181	0	1.54542	2.31992	9.81374	11.3703	14.4881	15.2803	12.3634	19.1393	-0.648185	0.493147	0.393078	0.220208	discordant
circ_2804	19:4784724-4785567	Gm21992,Rbm4	5.60785	12.1283	11.5905	10.1868	6.18169	12.7595	39.255	37.143	31.2943	14.5526	33.9993	22.6192	0.0162436	0.973938	-0.599454	0.0295521	discordant
circ_2806	19:4784724-4794009	Gm21992,Rbm4	7.00982	4.54812	6.9543	0	0	5.79979	10.5147	6.06417	6.9543	5.82105	2.31813	8.69968	-1.42506	0.0704773	-0.42901	0.372644	concordant
circ_2818	19:53987454-53988383	Shoc2	19.6275	21.2246	11.5905	13.0974	30.9085	6.95975	148.608	132.654	154.154	152.803	140.633	135.715	-0.0620262	0.904641	-0.0257216	0.851079	concordant
circ_2819	19:53987454-54003146	Shoc2	4.20589	1.51604	8.11335	1.45526	3.09085	0	152.814	137.202	150.676	164.445	139.861	128.175	-1.67752	0.0657343	-0.0320905	0.823885	concordant
circ_2824	19:56570416-56576284	Nhlrc2	2.80393	4.54812	3.47715	2.91053	7.72711	3.47987	27.3383	29.5628	28.9762	36.3816	32.4539	33.6388	0.338105	0.626087	0.254091	0.23813	concordant
circ_2825	19:56574758-56576284	Nhlrc2	2.80393	4.54812	6.9543	10.1868	6.18169	10.4396	34.3481	28.0468	29.5558	31.2882	25.4995	27.839	0.866283	0.126292	-0.118513	0.60166	discordant
circ_2828	19:57378549-57379175	Fam160b1	11.2157	6.06417	3.47715	5.82105	1.54542	5.79979	45.5638	70.4959	63.1682	60.3934	65.6805	60.8978	-0.569899	0.391471	0.0599643	0.75613	discordant
circ_2830	19:57629085-57642628	Atrnl1	1.40196	6.06417	4.6362	0	10.818	3.47987	160.525	185.715	157.051	168.811	169.224	160.074	0.198501	0.813231	-0.0131927	0.920405	discordant
circ_2831	19:57629085-57657238	Atrnl1	7.00982	16.6765	12.7495	4.36579	3.09085	4.63983	128.28	142.508	134.45	157.896	142.952	141.515	-1.52623	0.00791936	0.12611	0.352686	discordant
circ_2837	19:57751630-57755618	Atrnl1	2.80393	18.1925	3.47715	11.6421	9.27254	5.79979	93.9316	119.767	99.0987	105.507	91.9527	86.4168	0.153924	0.81979	-0.13948	0.385501	discordant
circ_2838	19:57751630-57777945	Atrnl1	7.00982	12.1283	4.6362	7.27632	1.54542	8.1197	93.2306	95.5106	92.1444	91.6816	87.3164	91.0567	-0.390703	0.528135	-0.0545907	0.708166	concordant
circ_2839	19:57751630-57797503	Atrnl1	1.40196	3.03208	4.6362	0	6.18169	1.15996	86.9217	107.639	99.0987	97.5026	80.362	102.656	-0.394018	0.665334	-0.0593805	0.713713	concordant
circ_2844	19:58263912-58270163	Gfra1	2.80393	18.1925	3.47715	10.1868	1.54542	2.31992	83.4168	108.397	102.576	111.328	102.771	78.8771	-0.760686	0.364069	-0.0139997	0.936282	concordant
circ_2849	19:60543010-60564294	Cacul1	7.00982	4.54812	5.79525	7.27632	3.09085	6.95975	140.897	118.251	139.086	143.343	121.316	120.056	0.0212026	0.971228	-0.0543951	0.710623	discordant
circ_2850	19:60764032-60764233	Eif3a	11.2157	6.06417	5.79525	2.91053	4.63627	1.15996	369.417	311.547	388.282	369.637	353.902	360.167	-1.41712	0.0372015	0.0168136	0.882093	discordant
circ_2852	19:7026292-7032649	Stip1	2.80393	3.03208	0	4.36579	1.54542	5.79979	325.256	385.833	381.907	347.808	376.31	379.306	1.09591	0.197229	0.0138369	0.901076	concordant
circ_2870	1:118419440-118419918	Clasp1	7.00982	4.54812	5.79525	7.27632	3.09085	1.15996	433.207	344.899	365.68	425.665	380.947	497.042	-0.636574	0.350367	0.191211	0.135589	discordant
circ_2881	1:119567796-119579077	Epb4.1l5	4.20589	7.58021	1.15905	2.91053	3.09085	3.47987	30.8432	30.3208	31.8739	37.8368	30.1357	41.1785	-0.344017	0.652303	0.238585	0.27742	discordant
circ_2898	1:128151744-128153399	R3hdm1	0	3.03208	2.3181	2.91053	1.54542	3.47987	39.956	34.869	45.2029	34.9263	35.5447	36.5387	0.564876	0.518472	-0.172905	0.404504	discordant
circ_2906	1:13221307-13224713	Ncoa2	7.00982	7.58021	3.47715	5.82105	9.27254	5.79979	79.2109	48.5133	64.3272	66.2145	61.8169	98.5964	0.222811	0.700754	0.245418	0.270182	concordant
circ_2909	1:13221307-13286025	Ncoa2	12.6177	4.54812	12.7495	8.73158	10.818	2.31992	63.7893	46.2393	62.0091	57.4829	61.8169	89.8967	-0.524705	0.381948	0.287173	0.175324	discordant
circ_2926	1:139040000-139062971	Dennd1b	1.40196	3.03208	2.3181	4.36579	3.09085	1.15996	25.9363	22.7406	26.0786	21.829	31.6812	31.3189	0.273955	0.743343	0.182097	0.455411	concordant
circ_2927	1:139053346-139062971	Dennd1b	7.00982	7.58021	19.7038	10.1868	4.63627	4.63983	43.4609	40.9331	44.0439	33.4711	45.59	50.4582	-0.855141	0.153373	0.0181697	0.931242	discordant
circ_2931	1:139081173-139110485	Dennd1b	5.60785	3.03208	3.47715	0	0	0	39.255	48.5133	49.8391	52.3895	54.0898	58.5779	-4.63165	0.000453566	0.262605	0.163969	discordant
circ_2936	1:143667625-143677855	Cdc73	1.40196	3.03208	3.47715	4.36579	4.63627	5.79979	11.9167	13.6444	13.3291	17.4632	15.4542	19.7193	0.859422	0.218926	0.445967	0.118033	concordant
circ_2937	1:150406462-150407577	Tpr	2.80393	4.54812	1.15905	1.45526	0	2.31992	189.966	150.846	170.38	203.737	207.087	216.912	-0.907987	0.336743	0.295924	0.0223051	discordant
circ_2942	1:151476140-151478625	Rnf2	4.20589	3.03208	3.47715	5.82105	0	2.31992	327.358	338.077	322.216	307.788	368.583	306.229	-0.369567	0.641694	-0.00916284	0.935587	concordant
circ_2951	1:153482742-153483872	Dhx9	5.60785	6.06417	2.3181	0	1.54542	4.63983	281.795	144.782	216.163	267.041	276.631	403.665	-0.963018	0.240261	0.560429	0.00681545	discordant
circ_2954	1:155173986-155197435	Stx6	23.8334	33.3529	25.4991	16.0079	26.2722	11.5996	79.9119	86.4144	115.905	93.8645	94.2708	92.2166	-0.640207	0.0846325	-0.0182825	0.914986	concordant
circ_2957	1:155601454-155624958	Acbd6	2.80393	1.51604	4.6362	1.45526	0	2.31992	50.4707	62.1577	37.0896	55.3	62.5896	44.0784	-1.10272	0.226254	0.116648	0.604845	discordant
circ_2960	1:155940717-155962560	Cep350	1.40196	3.03208	2.3181	0	3.09085	0	24.5344	25.7727	26.0786	26.1947	27.8176	30.7389	-1.14933	0.276125	0.154885	0.498343	discordant
circ_2962	1:155953154-155962560	Cep350	7.00982	15.1604	8.11335	8.73158	10.818	5.79979	37.853	22.7406	28.9762	30.5605	29.363	38.8586	-0.258011	0.621568	0.148529	0.547283	discordant
circ_2963	1:155958561-155962560	Cep350	0	4.54812	1.15905	7.27632	3.09085	1.15996	34.3481	20.4666	45.2029	34.9263	33.2266	37.1186	0.971908	0.306856	0.0585055	0.825029	concordant
circ_2968	1:156869441-156901890	Ralgps2	2.80393	4.54812	0	5.82105	0	1.15996	246.045	261.517	222.537	291.053	258.086	203.573	-0.0112444	0.992684	0.0420222	0.765227	discordant
circ_2970	1:156869441-156907778	Ralgps2	5.60785	4.54812	5.79525	2.91053	3.09085	1.15996	190.667	225.89	166.903	210.286	183.905	157.754	-1.17631	0.0986407	-0.0794391	0.598241	concordant
circ_2973	1:157174143-157179252	Rasal2	4.20589	10.6123	6.9543	2.91053	4.63627	2.31992	65.1913	74.286	86.3492	73.4908	69.544	54.518	-1.12508	0.0877739	-0.206418	0.260928	concordant
circ_2977	1:158597157-158612534	Astn1	2.80393	4.54812	2.3181	0	0	0	87.6227	75.0441	111.848	98.2303	105.089	144.995	-4.28573	0.00197924	0.342673	0.0747901	discordant
circ_2987	1:162285997-162313696	Dnm3	1.40196	1.51604	2.3181	5.82105	3.09085	2.31992	40.6569	44.7232	62.5887	42.2026	50.999	71.3374	0.964899	0.241368	0.154322	0.517558	concordant
circ_2989	1:162353520-162355509	Dnm3	2.80393	3.03208	2.3181	2.91053	1.54542	1.15996	61.6864	61.3997	89.2468	42.9303	71.0894	106.716	-0.519347	0.544634	0.0593597	0.826085	discordant
circ_2999	1:16440323-16509408	Stau2	2.80393	0	6.9543	1.45526	1.54542	4.63983	57.4805	72.012	67.8044	72.7632	81.9074	85.2569	-0.3522	0.69281	0.285159	0.085867	discordant
circ_3011	1:165911288-165913349	Pou2f1,POU2F1	2.80393	0	2.3181	0	3.09085	1.15996	21.0295	18.1925	34.192	22.5566	29.363	27.259	-0.340987	0.741733	0.0873203	0.754388	discordant
circ_3013	1:167234692-167237648	Uck2	12.6177	24.2567	1.15905	8.73158	7.72711	6.95975	257.26	254.695	238.764	252.488	235.677	213.432	-0.65517	0.355082	-0.0990478	0.403735	concordant
circ_3015	1:168183530-168195883	Pbx1	2.80393	1.51604	1.15905	2.91053	3.09085	1.15996	351.893	272.887	387.702	380.551	371.674	458.183	0.320899	0.719183	0.256649	0.063088	concordant
circ_3025	1:172173943-172187460	Dcaf8	1.40196	6.06417	2.3181	0	4.63627	1.15996	79.9119	112.187	106.633	84.4053	94.2708	88.1568	-0.730333	0.436271	-0.164291	0.326547	concordant
circ_3028	1:174694187-174699676	Fmn2	4.20589	3.03208	4.6362	2.91053	0	2.31992	18.2255	15.1604	20.8629	17.4632	16.9997	29.5789	-1.07566	0.176531	0.251221	0.403587	discordant
circ_3030	1:175121728-175153230	Rgs7	16.8236	13.6444	6.9543	4.36579	7.72711	4.63983	131.084	126.589	102.576	160.807	121.316	93.9566	-1.13242	0.042469	0.0598269	0.752481	discordant
circ_3037	1:177096967-177109738	Akt3	2.80393	7.58021	0	7.27632	4.63627	3.47987	281.795	350.206	257.888	277.228	287.449	251.711	0.624362	0.428145	-0.1228	0.34823	discordant
circ_3038	1:177096967-177131096	Akt3	2.80393	3.03208	3.47715	1.45526	6.18169	0	212.397	275.92	201.675	210.286	220.995	174.574	-0.397733	0.6532	-0.187647	0.203391	concordant
circ_3040	1:178323134-178325313	Gm16586,Hnrnpu,HNRNPU	11.2157	9.09625	10.4314	16.0079	4.63627	11.5996	6.30884	6.82219	6.9543	3.63816	3.86356	6.95975	0.080473	0.870845	-0.425624	0.342221	discordant
circ_3045	1:179043737-179050378	Smyd3	2.80393	0	2.3181	4.36579	1.54542	1.15996	30.8432	52.3034	41.7258	34.1987	36.3174	28.419	0.331523	0.723144	-0.339819	0.153157	discordant
circ_3064	1:181825622-181832232	Lbr	1.40196	1.51604	1.15905	5.82105	3.09085	2.31992	60.2844	66.7058	51.5777	56.7553	65.6805	41.7585	1.33716	0.125158	-0.127352	0.536332	discordant
circ_3066	1:181923560-181961919	Enah	2.80393	4.54812	0	1.45526	3.09085	1.15996	56.0785	54.5775	91.5649	48.7513	59.4988	73.0773	-0.288185	0.766828	-0.160856	0.486244	concordant
circ_3068	1:181956394-181961919	Enah	11.2157	10.6123	5.79525	2.91053	6.18169	6.95975	105.147	84.1403	112.428	104.779	91.9527	88.7368	-0.710262	0.209958	-0.0880317	0.589832	concordant
circ_3069	1:182853957-182858610	Susd4	2.80393	12.1283	4.6362	2.91053	1.54542	4.63983	62.3874	80.3502	84.6106	67.6697	76.4984	74.8173	-0.974098	0.188217	-0.0568856	0.741836	concordant
circ_3074	1:185386246-185397267	Eprs	11.2157	9.09625	6.9543	4.36579	1.54542	4.63983	377.128	325.191	356.987	430.758	390.219	322.468	-1.26709	0.0350024	0.106831	0.39357	discordant
circ_3075	1:186736116-186739863	Rrp15	1.40196	0	1.15905	2.91053	6.18169	5.79979	35.0491	48.5133	39.4077	45.8408	49.4535	60.3178	2.28277	0.00969258	0.352418	0.0926135	concordant
circ_3090	1:190871592-190899571	Rps6kc1	18.2255	19.7085	20.8629	7.27632	15.4542	4.63983	53.2746	65.9478	56.7934	62.5763	61.0442	75.9772	-1.15019	0.0108336	0.192764	0.284099	discordant
circ_3092	1:190885334-190899571	Rps6kc1	5.60785	10.6123	10.4314	4.36579	9.27254	4.63983	72.2011	84.1403	93.883	86.5882	90.4072	91.6367	-0.572373	0.303239	0.0984938	0.538354	discordant
circ_3101	1:192123539-192126027	Rcor3	2.80393	4.54812	3.47715	0	1.54542	2.31992	34.3481	19.7085	34.192	23.2842	25.4995	26.679	-1.28868	0.134694	-0.23496	0.364956	concordant
circ_3104	1:192980346-192986882	Syt14	5.60785	16.6765	16.2267	8.73158	7.72711	10.4396	15.4216	18.9505	22.0219	20.3737	23.1813	19.1393	-0.502708	0.320184	0.133597	0.616257	discordant
circ_3109	1:24044114-24086611	Fam135a	2.80393	3.03208	0	0	3.09085	0	60.2844	57.6096	42.8848	56.0276	33.9993	44.6584	-0.864255	0.467041	-0.244876	0.275653	concordant
circ_3110	1:24067899-24086611	Fam135a	1.40196	3.03208	2.3181	2.91053	1.54542	1.15996	82.7158	71.2539	56.2139	50.9342	54.8625	52.1981	-0.273286	0.759111	-0.405039	0.0352384	concordant
circ_3111	1:24085411-24086611	Fam135a	5.60785	4.54812	1.15905	4.36579	3.09085	1.15996	90.4266	56.8516	63.1682	65.4869	58.7261	63.2177	-0.372948	0.642524	-0.165129	0.40104	concordant
circ_3113	1:25126641-25131401	Bai3	1.40196	9.09625	2.3181	1.45526	1.54542	5.79979	49.7697	26.5307	43.4643	47.2961	57.9534	72.4974	-0.390768	0.649492	0.567951	0.0192699	discordant
circ_3122	1:30837105-30863255	Phf3	2.80393	3.03208	2.3181	4.36579	1.54542	2.31992	63.0884	51.5454	52.7367	68.3974	63.3623	57.4179	0.0240175	0.975677	0.172791	0.336697	concordant
circ_3138	1:38053616-38085652	Rev1	7.00982	12.1283	9.27239	2.91053	4.63627	1.15996	77.108	76.5601	59.1115	77.8566	71.8622	79.4571	-1.71593	0.00723645	0.117969	0.485344	discordant
circ_3141	1:38107568-38108467	Rev1	9.81374	3.03208	10.4314	8.73158	13.9088	3.47987	59.5834	30.3208	35.9305	41.475	33.2266	52.1981	0.0821934	0.893412	0.0225262	0.932739	concordant
circ_3142	1:38534906-38536946	Aff3	43.4609	80.3502	49.8391	26.1947	16.9997	9.27966	123.373	112.187	111.269	124.425	135.997	107.876	-1.73931	2.4962e-06	0.0815432	0.579882	discordant
circ_3143	1:38534906-38539001	Aff3	35.0491	60.6417	27.8172	34.9263	33.9993	17.3994	55.3776	40.9331	46.9415	70.5803	67.2259	53.938	-0.518912	0.158014	0.410455	0.035512	discordant
circ_3157	1:43960084-43973520	Tpp2	5.60785	3.03208	3.47715	1.45526	1.54542	1.15996	192.069	176.619	154.733	189.912	176.178	175.154	-1.45025	0.083024	0.0507892	0.702096	discordant
circ_3158	1:43960084-43978835	Tpp2	0	1.51604	1.15905	7.27632	3.09085	2.31992	173.843	177.377	166.324	160.807	180.042	179.213	2.01469	0.036309	0.00927656	0.94198	concordant
circ_3163	1:5089009-5098133	Atp6v1h	1.40196	0	3.47715	2.91053	6.18169	2.31992	479.472	499.536	420.735	512.98	479.854	426.284	0.984827	0.254768	0.019921	0.861751	concordant
circ_3173	1:51813003-51834543	Myo1b	2.80393	4.54812	2.3181	7.27632	3.09085	0	230.623	277.436	260.786	229.204	252.677	204.153	0.0488508	0.95573	-0.167679	0.187443	discordant
circ_3178	1:52708164-52709755	Mfsd6	8.41178	10.6123	11.5905	23.2842	10.818	6.95975	27.3383	18.1925	24.9196	20.3737	37.0901	28.419	0.385447	0.462232	0.273498	0.318352	concordant
circ_3179	1:53256629-53282092	Pms1	5.60785	16.6765	13.9086	13.0974	6.18169	11.5996	2.10295	10.6123	1.15905	6.54869	5.40898	10.4396	-0.209503	0.678531	0.748166	0.249655	discordant
circ_3184	1:53865041-53914632	Gm24251,Hecw2	12.6177	13.6444	8.11335	5.82105	3.09085	4.63983	113.559	98.5427	79.9744	111.328	105.089	77.7172	-1.27458	0.0199394	0.00782961	0.966217	discordant
circ_3186	1:53885329-53891260	Gm24251,Hecw2	2.80393	3.03208	8.11335	0	1.54542	0	160.525	123.557	121.121	159.351	150.679	99.7564	-2.99486	0.00518011	0.0110017	0.953033	discordant
circ_3187	1:53885329-53914632	Gm24251,Hecw2	9.81374	10.6123	9.27239	16.0079	9.27254	5.79979	114.961	88.6884	81.713	105.507	101.998	76.5572	0.037768	0.940663	-0.0104636	0.954571	discordant
circ_3188	1:53904249-53914632	Hecw2	7.00982	9.09625	9.27239	10.1868	4.63627	5.79979	129.682	109.155	107.792	128.791	119.77	89.3167	-0.305479	0.56391	-0.0430182	0.796721	concordant
circ_3189	1:54040201-54040527	Hecw2	5.60785	1.51604	0	4.36579	6.18169	0	117.064	108.397	81.1335	152.803	93.4981	88.1568	0.513815	0.622593	0.126272	0.555879	concordant
circ_3198	1:59813588-59815411	Bmpr2	4.20589	9.09625	0	1.45526	1.54542	3.47987	39.956	56.0935	71.2815	66.2145	45.59	67.8575	-0.86478	0.360068	0.101186	0.66213	discordant
circ_3209	1:60525592-60533406	Raph1	1.40196	6.06417	4.6362	0	3.09085	0	30.8432	25.7727	32.4534	37.1092	27.8176	35.3787	-1.9442	0.0490883	0.169338	0.456222	discordant
circ_3217	1:64078707-64079334	Klf7	1.40196	1.51604	2.3181	10.1868	9.27254	4.63983	164.03	101.575	137.347	128.063	126.725	151.374	2.02911	0.00536641	0.0121338	0.944143	concordant
circ_3219	1:64550849-64570276	Creb1	4.20589	1.51604	3.47715	2.91053	0	1.15996	158.422	159.184	147.779	152.803	143.724	144.415	-1.10234	0.222044	-0.0763567	0.558303	concordant
circ_3220	1:64550849-64576329	Creb1	7.00982	13.6444	3.47715	4.36579	12.3634	11.5996	123.373	127.347	127.495	114.238	116.679	134.555	0.284187	0.632357	-0.0447566	0.749503	discordant
circ_3223	1:64566217-64576329	Creb1	2.80393	3.03208	0	1.45526	3.09085	2.31992	77.108	108.397	86.9287	105.507	98.9071	99.7564	0.314019	0.731808	0.162757	0.31973	concordant
circ_3226	1:66362203-66380773	Map2	1.40196	3.03208	1.15905	1.45526	3.09085	2.31992	1284.9	1172.66	1292.34	1243.52	1254.88	1413.41	0.320496	0.719028	0.0612925	0.544948	concordant
circ_3231	1:66772906-66802168	Kansl1l	0	7.58021	3.47715	2.91053	0	1.15996	25.2353	18.1925	17.3857	10.9145	20.8632	15.0794	-1.30426	0.204953	-0.377426	0.217498	concordant
circ_3233	1:66801049-66802168	Kansl1l	4.20589	4.54812	3.47715	4.36579	6.18169	5.79979	20.3285	15.1604	17.3857	18.1908	10.818	16.8194	0.424034	0.499601	-0.194956	0.509226	discordant
circ_3238	1:7120194-7120615	Pcmtd1	7.00982	4.54812	0	1.45526	1.54542	5.79979	54.6766	54.5775	30.1353	48.0237	32.4539	45.2383	-0.247767	0.786736	-0.131408	0.607368	concordant
circ_3249	1:77398494-77401324	Epha4	2.80393	7.58021	1.15905	0	3.09085	2.31992	165.432	163.732	172.119	164.445	193.178	194.293	-0.949073	0.305142	0.139015	0.283334	discordant
circ_3255	1:81191751-81192052	Nyap2	2.80393	4.54812	0	0	3.09085	4.63983	116.363	89.4464	99.0987	93.1369	115.134	119.476	0.206149	0.829075	0.106107	0.512856	concordant
circ_3257	1:82340319-82342862	Rhbdd1	1.40196	6.06417	1.15905	2.91053	7.72711	2.31992	24.5344	50.7874	30.1353	31.2882	30.1357	23.1992	0.581767	0.481203	-0.314771	0.266559	discordant
circ_3263	1:84776317-84794327	Trip12	0	3.03208	2.3181	1.45526	3.09085	0	400.962	371.43	344.238	431.486	382.492	372.346	-0.33303	0.751021	0.087647	0.432019	discordant
circ_3273	1:87364104-87380008	Gigyf2	12.6177	27.2887	19.7038	17.4632	16.9997	18.5593	51.1717	51.5454	50.4186	37.1092	36.3174	32.4788	-0.153353	0.687943	-0.536336	0.00564278	concordant
circ_3276	1:87880368-87881939	Dgkd	0	4.54812	3.47715	5.82105	4.63627	2.31992	105.848	112.945	110.11	101.141	100.452	118.316	0.593715	0.448739	-0.0339882	0.814444	discordant
circ_3279	1:89604598-89634294	Agap1	4.20589	10.6123	5.79525	2.91053	1.54542	0	89.0247	103.849	113.007	92.4092	82.6801	110.196	-2.16337	0.00766915	-0.0961266	0.563955	concordant
circ_3281	1:89627761-89634294	Agap1	4.20589	1.51604	6.9543	5.82105	9.27254	3.47987	72.2011	78.8342	99.6782	82.2224	74.1803	98.0164	0.424174	0.52404	0.0214748	0.904578	concordant
circ_3282	1:89663661-89671271	Agap1	1.40196	3.03208	6.9543	1.45526	3.09085	2.31992	103.745	113.703	137.347	118.604	97.3616	123.535	-0.759497	0.353245	-0.0639503	0.689328	concordant
circ_3287	1:89834434-89843243	Agap1	0	1.51604	2.3181	5.82105	1.54542	2.31992	84.8188	88.6884	115.325	97.5026	101.225	118.896	1.16115	0.215828	0.134603	0.42337	concordant
circ_3291	1:92148256-92148494	Hdac4	5.60785	7.58021	5.79525	1.45526	10.818	2.31992	18.9265	15.9184	19.1243	34.1987	11.5907	19.7193	-0.423566	0.542486	0.27546	0.424712	discordant
circ_3312	2:10437947-10461472	Sfmbt2	4.20589	0	1.15905	0	3.09085	2.31992	13.3187	21.9826	24.34	20.3737	22.4086	28.419	0.018828	0.985175	0.257221	0.363979	concordant
circ_3313	2:104470749-104471847	Hipk3	56.0785	65.1898	41.7258	43.6579	46.3627	51.0381	29.4412	27.2887	42.3053	28.3776	33.2266	55.678	-0.186122	0.466411	0.247764	0.37916	discordant
circ_3314	2:104608871-104609186	Cstf3	5.60785	7.58021	1.15905	8.73158	7.72711	8.1197	49.0687	34.1109	44.0439	57.4829	42.4991	49.2982	0.833568	0.16914	0.226503	0.283466	concordant
circ_3320	2:104765959-104780260	Qser1	2.80393	0	0	1.45526	3.09085	2.31992	35.7501	18.1925	28.3967	39.2921	17.7724	31.8988	1.19881	0.254343	0.112408	0.714678	concordant
circ_3323	2:104776172-104780260	Qser1	1.40196	4.54812	4.6362	2.91053	0	0	28.7403	24.2567	30.7148	38.5645	26.2722	34.2187	-1.7834	0.0734487	0.23932	0.307918	discordant
circ_3340	2:116000131-116049198	Meis2	7.00982	4.54812	2.3181	0	1.54542	1.15996	1228.12	1084.73	1159.05	1217.33	1148.25	1132.7	-2.114	0.0233353	0.0104787	0.914522	discordant
circ_3343	2:117152992-117172086	Spred1	5.60785	0	5.79525	1.45526	3.09085	2.31992	75.005	82.6243	56.7934	66.9421	60.2715	49.8782	-0.757126	0.36681	-0.273893	0.162477	concordant
circ_3346	2:118630945-118631899	Bub1b	1.40196	9.09625	2.3181	7.27632	0	1.15996	2.80393	11.3703	6.9543	7.27632	6.18169	6.37977	-0.55517	0.565853	-0.0774996	0.873187	concordant
circ_3347	2:118631759-118635277	Bub1b	0	9.09625	8.11335	8.73158	1.54542	3.47987	2.10295	8.33823	6.37477	4.36579	2.31813	6.37977	-0.324516	0.684686	-0.317794	0.573179	concordant
circ_3362	2:119916431-119924086	Mga	1.40196	10.6123	2.3181	0	1.54542	4.63983	127.579	104.607	117.644	129.518	115.907	149.635	-1.01721	0.287349	0.179408	0.238296	discordant
circ_3372	2:120773229-120790355	Cdan1,Ttbk2	2.80393	4.54812	0	0	3.09085	2.31992	129.682	112.945	151.835	131.701	135.997	139.195	-0.30824	0.759336	0.0394378	0.790726	discordant
circ_3374	2:120806759-120825315	Cdan1,Ttbk2	1.40196	0	5.79525	1.45526	3.09085	3.47987	91.1276	78.8342	107.792	104.779	84.9983	106.136	0.0537224	0.953653	0.0883236	0.601653	concordant
circ_3383	2:121235573-121236869	Trp53bp1	1.40196	6.06417	8.11335	8.73158	4.63627	1.15996	327.358	350.964	371.475	306.333	370.129	371.766	-0.177317	0.811503	-0.00221789	0.984704	concordant
circ_3391	2:12355277-12386679	Fam188a	2.80393	7.58021	5.79525	2.91053	6.18169	5.79979	206.79	175.861	160.528	213.196	211.723	167.614	-0.0994588	0.874543	0.123371	0.395474	discordant
circ_3392	2:12355277-12410080	Fam188a	5.60785	7.58021	2.3181	4.36579	0	1.15996	181.554	151.604	149.517	184.818	177.724	138.035	-1.37265	0.103045	0.0484187	0.74869	discordant
circ_3416	2:129810488-129811237	Stk35	8.41178	15.1604	4.6362	7.27632	4.63627	2.31992	30.1422	23.4986	34.7715	26.9224	20.0905	31.3189	-0.962094	0.134868	-0.171015	0.501827	concordant
circ_3425	2:130806871-130822500	4930402H24Rik	1.40196	6.06417	3.47715	2.91053	1.54542	1.15996	276.888	279.71	296.717	304.878	283.585	325.368	-0.912963	0.279907	0.100013	0.366379	discordant
circ_3432	2:131273911-131287597	Pank2	1.40196	3.03208	2.3181	4.36579	0	0	64.4903	65.9478	62.5887	57.4829	57.9534	51.6181	-0.634956	0.540495	-0.211546	0.216494	concordant
circ_3435	2:131511984-131516443	Smox	5.60785	0	3.47715	11.6421	6.18169	3.47987	18.2255	24.2567	23.7605	23.2842	20.0905	27.839	1.11743	0.129797	0.115907	0.652874	concordant
circ_3448	2:139977607-140057499	Tasp1	4.20589	7.58021	4.6362	0	1.54542	0	12.6177	11.3703	14.4881	16.0079	13.1361	17.3994	-3.14923	0.00135814	0.27355	0.357222	discordant
circ_3451	2:140042094-140057499	Tasp1	0	4.54812	2.3181	1.45526	1.54542	2.31992	7.00982	15.1604	9.27239	7.27632	8.49983	8.69968	-0.279267	0.764997	-0.337295	0.393494	concordant
circ_3453	2:14115817-14117535	Stam	4.20589	6.06417	0	2.91053	3.09085	2.31992	159.123	155.394	139.086	163.717	157.633	127.015	-0.212932	0.804689	-0.0196313	0.892931	concordant
circ_3454	2:142739523-142740991	Kif16b	1.40196	0	2.3181	2.91053	0	3.47987	10.5147	6.82219	10.4314	12.3697	10.818	14.4995	0.691643	0.488317	0.435837	0.196821	concordant
circ_3461	2:144259057-144262024	Gm26165,Snx5,Gm11688	2.80393	1.51604	2.3181	2.91053	0	3.47987	100.941	107.639	115.905	126.608	93.4981	104.976	0.019485	0.981933	0.000561283	0.997142	concordant
circ_3464	2:146889021-146891284	Kiz	2.80393	4.54812	5.79525	5.82105	6.18169	4.63983	30.8432	27.2887	40.5667	50.9342	40.181	37.6986	0.283302	0.648216	0.364369	0.111683	concordant
circ_3468	2:147024715-147026439	Xrn2	5.60785	12.1283	3.47715	7.27632	3.09085	3.47987	178.75	162.974	147.779	204.465	193.178	173.414	-0.562079	0.400406	0.222013	0.099148	discordant
circ_3484	2:153352189-153357178	Asxl1	2.80393	3.03208	0	0	6.18169	3.47987	28.0393	31.0788	30.1353	21.1013	27.0449	25.5191	0.752915	0.43745	-0.274757	0.234195	discordant
circ_3493	2:155182158-155202279	Itch	2.80393	0	0	2.91053	0	2.31992	82.7158	122.799	119.382	88.0434	98.1343	85.2569	0.886606	0.438526	-0.263205	0.132673	discordant
circ_3496	2:155432816-155440785	Ncoa6	1.40196	0	9.27239	2.91053	6.18169	2.31992	14.0196	12.1283	20.8629	21.1013	8.49983	21.4592	-0.0353597	0.966315	0.11974	0.739715	discordant
circ_3497	2:155437860-155440785	Ncoa6	2.80393	9.09625	3.47715	0	1.54542	2.31992	18.2255	22.7406	16.8062	21.1013	10.818	28.9989	-1.75411	0.047125	0.109139	0.741163	discordant
circ_3502	2:156096418-156103397	Rbm12,Cpne1,Gm28036	0	3.03208	1.15905	4.36579	3.09085	0	10.5147	9.85427	9.85192	9.45921	10.818	9.85964	0.719941	0.497763	-0.00641181	0.984447	discordant
circ_3503	2:156096418-156103429	Rbm12,Cpne1,Gm28036	5.60785	1.51604	1.15905	2.91053	4.63627	0	38.554	43.2072	36.5101	35.654	44.0445	40.5985	-0.19732	0.834706	0.0295714	0.884463	discordant
circ_3507	2:156177633-156178952	Rbm39	2.80393	9.09625	8.11335	4.36579	6.18169	1.15996	50.4707	43.2072	37.6691	61.8487	41.7264	34.2187	-0.828057	0.228704	0.0645731	0.790071	discordant
circ_3511	2:156745835-156749356	Dlgap4	8.41178	12.1283	9.27239	8.73158	21.6359	13.9195	213.799	227.406	292.66	231.387	253.449	248.811	0.560807	0.234617	-0.00447871	0.97357	discordant
circ_3512	2:157053519-157060412	Soga1	0	3.03208	3.47715	1.45526	3.09085	1.15996	67.2942	64.4318	71.2815	73.4908	63.3623	69.5975	-0.263795	0.776341	0.0225936	0.889487	discordant
circ_3516	2:158035996-158050213	Rprd1b	2.80393	6.06417	5.79525	4.36579	3.09085	1.15996	32.9461	39.4171	30.7148	23.2842	28.5903	25.5191	-0.803193	0.266455	-0.406295	0.0758357	concordant
circ_3517	2:158035996-158058827	Rprd1b	4.20589	4.54812	18.5448	7.27632	10.818	8.1197	23.8334	20.4666	21.4424	16.7355	16.2269	20.8792	-0.120567	0.844256	-0.272474	0.296418	concordant
circ_3518	2:158382504-158383163	Snhg11	4.20589	3.03208	2.3181	5.82105	1.54542	1.15996	50.4707	28.0468	32.4534	39.2921	45.59	41.1785	-0.181771	0.822935	0.182489	0.442965	discordant
circ_3554	2:167507047-167511326	Rnf114	5.60785	6.06417	3.47715	1.45526	3.09085	13.9195	189.966	249.389	199.356	229.932	207.859	198.353	0.372706	0.616572	-0.00436803	0.974366	discordant
circ_3563	2:168705123-168710976	Atp9a	0	4.54812	2.3181	2.91053	1.54542	8.1197	128.28	125.831	124.598	125.88	132.134	110.776	0.92407	0.286733	-0.0429295	0.759115	discordant
circ_3564	2:169883526-169886459	Tshz2	4.20589	0	2.3181	1.45526	0	2.31992	43.4609	19.7085	33.6124	26.9224	43.2718	23.1992	-0.654598	0.520389	-0.0697643	0.81954	concordant
circ_3568	2:173688147-173695999	Rab22a	0	1.51604	2.3181	0	4.63627	2.31992	67.9952	84.8983	99.6782	101.868	92.7254	77.1372	0.707744	0.490946	0.0947419	0.603236	concordant
circ_3573	2:179935029-179939954	Taf4a	8.41178	3.03208	3.47715	1.45526	0	2.31992	23.1324	22.7406	20.2834	22.5566	26.2722	22.6192	-1.74296	0.044542	0.110819	0.650475	discordant
circ_3580	2:18092784-18146872	Mllt10	4.20589	9.09625	1.15905	2.91053	0	1.15996	49.0687	40.1751	35.351	41.475	50.2262	47.5583	-1.64092	0.0875274	0.166744	0.420441	discordant
circ_3582	2:18101458-18126229	Mllt10	2.80393	4.54812	0	4.36579	0	0	43.4609	48.5133	37.0896	49.479	42.4991	45.2383	-0.673936	0.567511	0.0980544	0.623701	discordant
circ_3588	2:181112000-181114729	Kcnq2	4.20589	4.54812	4.6362	2.91053	3.09085	3.47987	132.486	142.508	137.927	161.534	160.724	190.233	-0.468014	0.492046	0.316226	0.0199796	discordant
circ_3590	2:18122245-18146872	Mllt10	4.20589	6.06417	3.47715	0	1.54542	2.31992	82.7158	89.4464	70.1225	72.0355	89.6345	78.2971	-1.60129	0.0547643	-0.00960827	0.954228	concordant
circ_3602	2:18284623-18308949	Dnajc1	2.80393	10.6123	3.47715	5.82105	3.09085	10.4396	12.6177	13.6444	16.8062	10.1868	14.6815	14.4995	0.285156	0.67068	-0.135005	0.662288	discordant
circ_3618	2:23506909-23545579	Spopl	1.40196	1.51604	5.79525	2.91053	1.54542	2.31992	5.60785	3.03208	9.27239	8.00395	3.09085	6.37977	-0.416523	0.623363	-0.0596367	0.907421	concordant
circ_3619	2:23537328-23545579	Spopl	4.20589	15.1604	5.79525	1.45526	1.54542	5.79979	16.1226	13.6444	16.2267	28.3776	10.818	19.1393	-1.34915	0.0678948	0.341522	0.310809	discordant
circ_3621	2:24631899-24639210	Cacna1b	15.4216	12.1283	11.5905	7.27632	12.3634	4.63983	37.853	18.9505	31.2943	32.7434	25.4995	35.3787	-0.72207	0.140515	0.0874564	0.742029	discordant
circ_3625	2:24813527-24825067	Ehmt1	2.80393	15.1604	5.79525	1.45526	9.27254	3.47987	101.642	104.607	125.177	117.876	115.907	110.196	-0.727223	0.325535	0.0463173	0.751369	discordant
circ_3629	2:24847944-24877626	Ehmt1	2.80393	1.51604	2.3181	1.45526	3.09085	0	165.432	204.666	202.254	165.9	159.179	178.633	-0.643526	0.502623	-0.18235	0.17516	concordant
circ_3630	2:24852665-24863908	Ehmt1	2.80393	0	2.3181	2.91053	0	0	130.383	118.251	131.552	136.795	112.043	117.736	-0.837874	0.464934	-0.0552798	0.700176	concordant
circ_3634	2:24856606-24877626	Ehmt1	7.00982	10.6123	0	1.45526	0	3.47987	204.687	201.634	209.788	195.005	196.269	209.952	-1.59943	0.11269	-0.0342081	0.773362	concordant
circ_3636	2:24877455-24887069	Ehmt1	2.80393	12.1283	4.6362	4.36579	1.54542	8.1197	112.858	109.913	108.371	93.1369	81.1347	92.7966	-0.368997	0.603939	-0.305984	0.0368998	concordant
circ_3638	2:24884146-24887069	Ehmt1	2.80393	3.03208	6.9543	4.36579	3.09085	0	124.074	146.298	126.336	100.413	102.771	124.115	-0.88264	0.284092	-0.268473	0.0732344	concordant
circ_3642	2:25965663-25966948	Camsap1	16.8236	22.7406	19.7038	32.0158	27.8176	23.1992	41.3579	37.901	45.7824	36.3816	28.5903	48.1382	0.474235	0.146882	-0.132706	0.561141	discordant
circ_3649	2:28543554-28544386	Ralgds	5.60785	4.54812	0	5.82105	3.09085	2.31992	244.643	298.66	295.558	337.621	356.993	273.17	0.1898	0.817327	0.20237	0.123425	concordant
circ_3671	2:31604614-31605343	Fubp3	2.80393	1.51604	5.79525	5.82105	3.09085	2.31992	72.2011	87.9304	57.9525	61.1211	71.0894	77.1372	0.0440905	0.953818	-0.0452924	0.811275	discordant
circ_3674	2:32182458-32183300	Prrc2b	4.20589	9.09625	8.11335	2.91053	3.09085	5.79979	100.24	96.2686	126.336	108.417	91.1799	119.476	-0.786164	0.20828	-0.0175338	0.915437	concordant
circ_3675	2:32182458-32187553	Prrc2b	5.60785	3.03208	3.47715	0	3.09085	4.63983	110.755	79.5922	110.11	88.0434	91.1799	115.996	-0.543728	0.482518	-0.0238866	0.892661	concordant
circ_3678	2:32204009-32208835	Prrc2b	2.80393	0	4.6362	1.45526	3.09085	0	146.505	116.735	165.165	133.884	139.861	164.714	-0.842642	0.406423	0.0318031	0.84042	discordant
circ_3690	2:33260478-33324703	Ralgps1	0	1.51604	5.79525	2.91053	0	2.31992	78.51	66.7058	79.3949	66.9421	75.7257	92.2166	-0.487787	0.634357	0.0685556	0.694208	discordant
circ_3695	2:33324653-33340833	Ralgps1	4.20589	9.09625	5.79525	1.45526	1.54542	2.31992	68.6962	47.7553	74.7587	56.7553	67.2259	93.9566	-1.69702	0.0223998	0.190148	0.390718	discordant
circ_3696	2:33336513-33340833	Ralgps1	2.80393	4.54812	4.6362	2.91053	0	1.15996	69.3972	55.3355	73.5996	53.1171	64.135	79.4571	-1.44968	0.0866861	-0.00914265	0.962611	concordant
circ_3700	2:33825048-33874460	Mvb12b	4.20589	4.54812	3.47715	2.91053	6.18169	1.15996	100.24	90.2045	109.53	88.7711	98.1343	112.516	-0.31298	0.670667	-0.00191786	0.990342	concordant
circ_3702	2:34204780-34213442	Pbx3	8.41178	4.54812	6.9543	1.45526	4.63627	8.1197	461.246	443.442	434.064	528.988	488.354	421.065	-0.423049	0.502913	0.101799	0.364907	discordant
circ_3706	2:34432003-34444406	Mapkap1	11.2157	6.06417	4.6362	1.45526	3.09085	3.47987	170.339	189.505	196.459	199.371	165.36	179.213	-1.34797	0.0507337	-0.0332904	0.799252	concordant
circ_3717	2:37469377-37475466	Rabgap1	5.60785	28.8048	17.3857	16.0079	7.72711	2.31992	205.388	228.922	206.311	184.818	190.86	187.333	-1.00423	0.125334	-0.184666	0.125828	concordant
circ_3722	2:37469377-37509078	Rabgap1	2.80393	0	3.47715	1.45526	0	2.31992	223.613	256.211	210.367	214.651	211.723	196.033	-0.645774	0.517785	-0.147756	0.237427	concordant
circ_3731	2:37624173-37647285	Strbp	8.41178	9.09625	6.9543	5.82105	7.72711	8.1197	205.388	198.601	183.13	170.266	190.087	194.873	-0.144671	0.77783	-0.0770469	0.540266	concordant
circ_3732	2:37635424-37647285	Strbp	0	1.51604	1.15905	7.27632	6.18169	2.31992	237.633	198.601	209.788	214.651	214.041	239.531	2.30007	0.0127143	0.0510631	0.68167	concordant
circ_3733	2:37640851-37647285	Strbp	7.00982	9.09625	3.47715	2.91053	4.63627	16.2394	314.741	260.001	280.49	296.874	309.857	284.77	0.366496	0.588494	0.058018	0.614434	concordant
circ_3737	2:39121111-39133086	Scai	2.80393	1.51604	1.15905	4.36579	0	2.31992	40.6569	39.4171	40.5667	38.5645	43.2718	53.358	0.315525	0.734421	0.173854	0.398021	concordant
circ_3741	2:44752047-44756435	Gtdc1	7.00982	1.51604	2.3181	8.73158	6.18169	2.31992	61.6864	65.9478	48.1005	45.1132	39.4083	31.3189	0.607851	0.410381	-0.602525	0.00505874	discordant
circ_3744	2:48870289-48873473	Acvr2a	16.8236	18.1925	16.2267	20.3737	12.3634	15.0794	180.152	116.735	141.984	131.701	140.633	156.594	-0.0931933	0.802535	-0.0317153	0.84753	concordant
circ_3746	2:48927096-48940400	Orc4	0	4.54812	1.15905	0	3.09085	4.63983	117.765	144.782	118.803	113.511	81.9074	85.2569	0.517836	0.607964	-0.440747	0.00798628	discordant
circ_3775	2:59948087-59962630	Baz2b	4.20589	4.54812	1.15905	1.45526	1.54542	2.31992	164.03	116.735	153.574	123.697	130.588	189.653	-0.738329	0.389022	0.0353249	0.847753	discordant
circ_3777	2:60001506-60006189	Baz2b	2.80393	0	2.3181	0	6.18169	1.15996	124.775	110.671	130.393	115.693	148.361	151.954	0.369445	0.728101	0.184564	0.228076	concordant
circ_3779	2:60779731-60797742	Rbms1	4.20589	9.09625	2.3181	5.82105	3.09085	3.47987	170.339	159.184	196.459	160.079	165.36	182.113	-0.269539	0.698729	-0.0529177	0.697714	concordant
circ_3781	2:61613651-61627839	Tank	2.80393	6.06417	2.3181	1.45526	1.54542	1.15996	39.956	64.4318	52.7367	49.479	58.7261	55.098	-1.29151	0.141305	0.0585929	0.774562	discordant
circ_3794	2:68358814-68410141	Stk39	8.41178	6.06417	9.27239	4.36579	0	3.47987	110.054	113.703	100.837	125.88	104.316	114.836	-1.50243	0.0228118	0.0923694	0.52341	discordant
circ_3795	2:68366074-68410141	Stk39	1.40196	1.51604	2.3181	4.36579	1.54542	3.47987	81.3139	82.6243	78.2358	92.4092	83.4528	82.357	0.777175	0.350887	0.0924446	0.542788	concordant
circ_3796	2:68390914-68410141	Stk39	18.2255	15.1604	8.11335	14.5526	4.63627	6.95975	116.363	139.476	103.735	134.612	127.497	114.256	-0.639505	0.227939	0.0686096	0.656961	discordant
circ_3797	2:68934515-68947357	Cers6	5.60785	9.09625	13.9086	16.0079	9.27254	5.79979	213.799	218.31	280.49	245.94	273.54	343.927	0.0628614	0.908554	0.276836	0.0637876	concordant
circ_3800	2:69047145-69071438	Cers6	4.20589	3.03208	0	5.82105	1.54542	1.15996	176.647	151.604	175.016	163.717	192.405	209.372	0.259184	0.784347	0.168901	0.221851	concordant
circ_3801	2:69068629-69071438	Cers6	2.80393	1.51604	1.15905	0	4.63627	3.47987	297.917	250.905	310.046	296.146	331.493	365.387	0.560537	0.540042	0.208845	0.0923708	concordant
circ_3805	2:69934389-69938312	Ubr3	0	3.03208	2.3181	1.45526	0	3.47987	125.476	114.461	136.768	137.522	141.406	133.395	0.00361603	0.996008	0.124485	0.371103	concordant
circ_3813	2:70768862-70786995	Tlk1	2.80393	18.1925	4.6362	20.3737	10.818	3.47987	21.0295	21.9826	21.4424	23.2842	20.8632	20.2993	0.437648	0.546265	-0.00329087	0.989317	discordant
circ_3814	2:70770004-70786995	Tlk1	11.2157	13.6444	4.6362	10.1868	7.72711	8.1197	40.6569	38.6591	43.4643	44.3855	54.8625	49.2982	-0.134927	0.798343	0.268035	0.170047	discordant
circ_3821	2:72946546-72971514	Sp3,Gm25960	4.20589	4.54812	5.79525	5.82105	3.09085	9.27966	118.466	110.671	113.587	127.336	129.043	126.435	0.351973	0.570038	0.158636	0.23875	concordant
circ_3822	2:72970155-72971514	Sp3	5.60785	4.54812	8.11335	7.27632	10.818	10.4396	132.486	120.525	112.428	136.795	142.179	115.996	0.600659	0.247937	0.109198	0.457967	concordant
circ_3825	2:73659680-73679903	Chn1	1.40196	13.6444	2.3181	1.45526	4.63627	4.63983	438.114	463.151	423.633	442.4	411.855	394.966	-0.603861	0.475134	-0.084816	0.412896	concordant
circ_3827	2:73679615-73679903	Chn1	5.60785	9.09625	1.15905	10.1868	1.54542	4.63983	422.692	406.299	367.998	411.84	410.31	353.787	0.104704	0.888662	-0.0264398	0.813013	discordant
circ_3834	2:74568941-74573626	Lnp	14.0196	16.6765	18.5448	27.65	41.7264	20.8792	184.358	159.942	129.234	168.083	162.269	144.995	0.835926	0.0257127	0.00724819	0.962209	concordant
circ_3836	2:76523889-76524144	Osbpl6	4.20589	0	0	2.91053	3.09085	2.31992	50.4707	48.5133	50.9982	50.2066	44.0445	53.358	0.937351	0.338548	-0.0178195	0.923433	discordant
circ_3838	2:78913674-78920209	Ube2e3	9.81374	18.1925	16.2267	14.5526	7.72711	17.3994	106.549	129.622	120.541	119.332	125.179	117.736	-0.124339	0.777724	0.02158	0.879056	discordant
circ_3850	2:91562754-91563113	Ckap5	2.80393	6.06417	6.9543	5.82105	0	2.31992	246.045	238.777	223.117	255.399	220.995	232.571	-0.925758	0.219476	0.00367902	0.975207	discordant
circ_3863	2:92214049-92230724	Phf21a	12.6177	24.2567	17.3857	4.36579	3.09085	8.1197	25.9363	28.0468	39.9872	26.1947	33.9993	27.839	-1.70017	0.000917471	-0.113425	0.646159	concordant
circ_3877	3:101897110-101898069	Slc22a15	0	0	2.3181	2.91053	3.09085	0	21.0295	16.6765	30.1353	23.2842	23.9541	17.3994	0.958161	0.414592	-0.102596	0.719162	discordant
circ_3883	3:103310309-103311513	Trim33	7.00982	15.1604	12.7495	16.0079	10.818	8.1197	121.27	130.38	107.212	141.161	141.406	131.075	-0.0195244	0.967199	0.207561	0.144781	discordant
circ_3902	3:106531137-106539603	Cept1	7.00982	3.03208	1.15905	0	1.54542	4.63983	70.7992	80.3502	82.872	87.3158	81.1347	85.2569	-0.674877	0.463848	0.115135	0.455512	discordant
circ_3913	3:109525869-109528384	Vav3	0	4.54812	4.6362	14.5526	3.09085	4.63983	52.5736	43.9652	39.4077	43.6579	60.2715	55.098	1.20235	0.126819	0.231035	0.262	concordant
circ_3915	3:109525869-109578364	Vav3	0	4.54812	0	2.91053	3.09085	1.15996	36.4511	37.901	30.1353	31.2882	42.4991	38.8586	0.682892	0.517767	0.116771	0.596233	concordant
circ_3920	3:115978644-115984974	Slc30a7	2.80393	9.09625	4.6362	1.45526	1.54542	0	32.9461	27.2887	30.1353	37.1092	44.0445	38.2786	-2.35956	0.010025	0.395033	0.0649171	discordant
circ_3930	3:116645366-116651499	Hiat1	1.40196	7.58021	0	4.36579	1.54542	2.31992	118.466	131.896	126.336	135.339	146.042	126.435	-0.0288652	0.977842	0.111391	0.422977	discordant
circ_3931	3:116647782-116651499	Hiat1	2.80393	9.09625	4.6362	1.45526	0	2.31992	110.755	122.041	101.996	127.336	133.679	114.836	-1.86868	0.0283328	0.167184	0.248679	discordant
circ_3940	3:122747889-122748477	Pde5a	0	6.06417	0	4.36579	1.54542	2.31992	9.81374	12.1283	8.69287	7.27632	7.72711	15.0794	0.518988	0.617701	0.0216879	0.955608	concordant
circ_3941	3:122781567-122818067	Pde5a	5.60785	13.6444	2.3181	7.27632	6.18169	3.47987	9.81374	7.58021	11.011	8.73158	6.18169	7.53972	-0.311643	0.648079	-0.34849	0.346096	concordant
circ_3961	3:135655500-135669339	Nfkb1	5.60785	6.06417	4.6362	2.91053	0	1.15996	8.41178	10.6123	10.4314	9.45921	6.18169	5.79979	-1.8522	0.0204883	-0.469733	0.214217	concordant
circ_3970	3:139015546-139050588	Rap1gds1	4.20589	6.06417	8.11335	4.36579	9.27254	3.47987	223.613	237.26	210.367	195.733	180.814	143.255	-0.172275	0.779102	-0.372419	0.00768902	concordant
circ_3979	3:14587310-14588313	E2f5	19.6275	25.7727	27.8172	24.7395	10.818	35.9587	13.3187	18.1925	14.4881	15.2803	15.4542	12.1796	-0.00554795	0.989144	-0.104836	0.724113	concordant
circ_3982	3:148846849-148859533	Lphn2	1.40196	3.03208	0	4.36579	3.09085	0	46.2648	26.5307	42.3053	37.1092	31.6812	49.8782	0.705088	0.509661	0.0486587	0.846486	concordant
circ_3990	3:152420015-152428832	Zzz3	7.00982	16.6765	10.4314	0	4.63627	6.95975	46.2648	35.627	44.0439	45.8408	41.7264	56.8379	-1.4426	0.0237759	0.202837	0.331757	discordant
circ_3992	3:152738186-152747773	Pigk	2.80393	1.51604	3.47715	0	1.54542	2.31992	128.28	133.412	134.45	128.791	112.043	113.676	-0.894098	0.327106	-0.161627	0.240898	concordant
circ_4012	3:32451756-32454500	Pik3ca	1.40196	7.58021	2.3181	2.91053	3.09085	2.31992	181.554	175.103	174.437	172.449	158.406	175.734	-0.379552	0.637647	-0.0656559	0.603116	concordant
circ_4022	3:37448408-37464658	Spata5	2.80393	4.54812	3.47715	2.91053	1.54542	2.31992	33.6471	51.5454	47.521	42.9303	54.8625	44.6584	-0.615868	0.423316	0.0969814	0.65384	discordant
circ_4025	3:41581195-41596826	Jade1	1.40196	0	2.3181	2.91053	3.09085	2.31992	8.41178	2.27406	9.27239	20.3737	23.1813	7.53972	0.941214	0.300617	1.29862	0.00894627	concordant
circ_4028	3:51299783-51326035	Elf2	5.60785	3.03208	0	1.45526	0	2.31992	18.9265	20.4666	25.4991	26.1947	20.8632	20.2993	-0.950381	0.368276	0.0364155	0.887906	discordant
circ_4030	3:51308050-51326035	Elf2	44.8628	48.5133	40.5667	39.2921	35.5447	25.5191	82.0149	78.0761	68.3839	75.6737	73.4076	66.1176	-0.426887	0.118939	-0.0859406	0.596414	concordant
circ_4032	3:51855499-51857076	Maml3	4.20589	1.51604	3.47715	1.45526	3.09085	3.47987	32.9461	32.5949	35.351	29.8329	30.1357	32.4788	-0.186046	0.809523	-0.12517	0.557769	concordant
circ_4033	3:5241670-5245645	Zfhx4	2.80393	7.58021	4.6362	1.45526	1.54542	3.47987	53.2746	47.7553	86.3492	48.0237	53.3171	110.196	-1.0668	0.159295	0.177634	0.553351	discordant
circ_4044	3:56079859-56091120	Nbea	14.0196	34.869	25.4991	13.0974	15.4542	20.8792	93.2306	75.0441	101.417	88.0434	79.5893	83.5169	-0.559846	0.168297	-0.10909	0.507943	concordant
circ_4045	3:56085242-56091120	Nbea	4.20589	3.03208	1.15905	4.36579	1.54542	6.95975	89.0247	86.4144	99.6782	91.6816	73.4076	96.8565	0.700137	0.362049	-0.0679916	0.67673	discordant
circ_4049	3:59031546-59042413	Med12l	0	3.03208	4.6362	2.91053	0	0	9.81374	3.7901	5.21572	2.1829	5.40898	3.47987	-1.35931	0.234947	-0.76488	0.159205	concordant
circ_4054	3:66994517-66996590	Rsrc1	8.41178	15.1604	5.79525	8.73158	4.63627	10.4396	82.7158	89.4464	79.3949	75.6737	63.3623	69.0175	-0.226096	0.67916	-0.269194	0.0904346	concordant
circ_4056	3:69016093-69019325	Smc4	2.80393	4.54812	2.3181	0	0	1.15996	54.6766	48.5133	36.5101	45.8408	40.181	31.3189	-2.40202	0.0261172	-0.252701	0.2699	concordant
circ_4061	3:79103963-79112302	Rapgef2	2.80393	1.51604	1.15905	0	3.09085	2.31992	44.8628	34.1109	38.2486	63.304	43.2718	39.4386	0.0212164	0.982075	0.308391	0.180797	concordant
circ_4069	3:84903501-84904079	Fbxw7	11.2157	10.6123	10.4314	2.91053	3.09085	5.79979	41.3579	57.6096	34.192	48.7513	43.2718	41.7585	-1.358	0.0134739	0.0177813	0.936873	discordant
circ_4074	3:87529224-87555148	Etv3	12.6177	9.09625	15.0676	11.6421	24.7268	13.9195	7.7108	6.82219	8.11335	7.27632	6.9544	9.85964	0.405083	0.358839	0.103095	0.785017	concordant
circ_4082	3:88965812-88966328	Ash1l	0	1.51604	2.3181	2.91053	1.54542	2.31992	57.4805	56.8516	58.532	50.9342	54.0898	75.3972	0.694766	0.46222	0.073223	0.708299	concordant
circ_4083	3:88965812-88985790	Ash1l	0	7.58021	6.9543	16.0079	4.63627	3.47987	35.7501	39.4171	39.9872	35.654	35.5447	53.358	0.681816	0.381338	0.127517	0.570026	concordant
circ_4087	3:89001773-89007877	Ash1l	5.60785	13.6444	9.27239	13.0974	16.9997	9.27966	35.0491	43.9652	45.7824	37.8368	37.8629	57.9979	0.443691	0.359321	0.111073	0.62889	concordant
circ_4100	3:9264535-9265420	Zbtb10	8.41178	4.54812	6.9543	2.91053	1.54542	6.95975	134.588	141.75	125.177	150.62	124.407	114.256	-0.701924	0.277006	-0.0458259	0.760218	concordant
circ_4101	3:9278254-9281126	Zbtb10	2.80393	16.6765	3.47715	0	3.09085	1.15996	67.9952	75.8021	63.7477	69.8526	54.8625	63.2177	-2.30084	0.0160692	-0.135731	0.432058	concordant
circ_4103	3:94519048-94531389	Snx27	0	3.03208	2.3181	2.91053	0	2.31992	90.4266	76.5601	73.0201	84.4053	88.8618	78.8771	0.0187232	0.984481	0.0702478	0.662222	concordant
circ_4104	3:94524186-94531389	Snx27	2.80393	3.03208	2.3181	0	0	2.31992	95.3335	86.4144	88.0877	98.9579	98.1343	97.4364	-1.40411	0.157689	0.126036	0.39051	discordant
circ_4107	3:9470892-9474602	Zfp704	1.40196	3.03208	4.6362	7.27632	1.54542	1.15996	23.1324	22.7406	18.5448	22.5566	20.8632	19.1393	0.0552746	0.949059	-0.0382686	0.880734	discordant
circ_4120	3:95991444-95992278	Plekho1	7.00982	4.54812	2.3181	8.73158	3.09085	4.63983	234.128	257.727	268.899	280.138	254.995	265.05	0.271529	0.682445	0.0717274	0.531571	concordant
circ_4137	4:103319022-103331379	Oma1	1.40196	3.03208	2.3181	2.91053	3.09085	1.15996	15.4216	15.9184	16.2267	13.0974	10.0452	17.9793	0.0243408	0.977244	-0.182144	0.553635	discordant
circ_4155	4:108478873-108479741	Zcchc11	21.0295	18.1925	24.34	24.7395	35.5447	18.5593	57.4805	52.3034	58.532	53.1171	67.9986	72.4974	0.270592	0.446302	0.203851	0.269951	concordant
circ_4156	4:108478873-108486617	Zcchc11	1.40196	7.58021	2.3181	5.82105	1.54542	0	70.7992	62.1577	74.1792	64.7592	81.9074	78.2971	-0.609087	0.524417	0.11502	0.495665	discordant
circ_4157	4:108478873-108491464	Zcchc11	0	4.54812	5.79525	2.91053	9.27254	5.79979	43.4609	40.1751	40.5667	40.0197	44.0445	48.7182	0.718998	0.323394	0.102885	0.59988	concordant
circ_4166	4:108717789-108719812	Zfyve9	7.00982	12.1283	13.9086	11.6421	4.63627	10.4396	93.9316	81.8662	86.3492	81.4947	98.9071	95.1165	-0.292334	0.560297	0.071816	0.645478	discordant
circ_4167	4:108717789-108727545	Zfyve9	15.4216	4.54812	11.5905	4.36579	7.72711	2.31992	68.6962	50.7874	53.3163	61.8487	67.2259	70.7574	-1.17706	0.0571402	0.213342	0.242116	discordant
circ_4169	4:109083089-109087485	Osbpl9	4.20589	3.03208	4.6362	1.45526	1.54542	5.79979	50.4707	51.5454	64.3272	71.3079	57.1806	56.8379	-0.332871	0.655653	0.144968	0.443625	discordant
circ_4183	4:11245724-11246146	Ints8	2.80393	3.03208	1.15905	0	3.09085	0	116.363	102.333	118.223	104.779	105.861	120.056	-1.15372	0.278969	-0.0257383	0.858909	concordant
circ_4189	4:116256168-116272864	Pik3r3	2.80393	9.09625	2.3181	1.45526	4.63627	3.47987	344.883	317.611	309.466	295.418	312.948	317.248	-0.490061	0.524455	-0.068977	0.521798	concordant
circ_4192	4:116950825-116951181	Zswim5	1.40196	4.54812	2.3181	4.36579	1.54542	2.31992	179.451	183.441	168.642	148.437	185.451	175.154	0.022524	0.977694	-0.060445	0.651316	discordant
circ_4196	4:117489589-117490330	Rnf220	1.40196	1.51604	3.47715	1.45526	9.27254	2.31992	21.7304	22.7406	28.3967	14.5526	25.4995	30.1589	0.869737	0.319683	-0.0479898	0.867343	discordant
circ_4199	4:117582600-117593162	Eri3	5.60785	12.1283	5.79525	1.45526	12.3634	4.63983	138.794	143.266	142.563	110.6	151.451	118.896	-0.351677	0.595278	-0.160625	0.286763	concordant
circ_4212	4:121170618-121190258	Rlf	5.60785	7.58021	3.47715	13.0974	12.3634	8.1197	141.598	168.281	164.585	194.278	139.861	95.6965	1.00482	0.0601253	-0.147951	0.47144	discordant
circ_4213	4:121182606-121190258	Rlf	7.00982	6.06417	8.11335	8.73158	0	5.79979	133.888	150.088	148.938	174.632	118.998	89.8967	-0.505311	0.429418	-0.180225	0.368712	concordant
circ_4218	4:124556045-124557384	Gm27247	1.40196	3.03208	2.3181	0	3.09085	2.31992	2.10295	0.758021	4.6362	0	5.40898	5.79979	-0.2741	0.761597	0.534113	0.50077	discordant
circ_4225	4:126453558-126454424	Ago1	2.80393	6.06417	0	4.36579	4.63627	0	116.363	117.493	124.018	114.966	118.998	135.715	0.0237318	0.981068	0.0497893	0.72347	concordant
circ_4229	4:126814256-126816474	AU040320	4.20589	4.54812	4.6362	5.82105	7.72711	5.79979	70.7992	116.735	92.1444	93.1369	91.1799	86.4168	0.497061	0.406785	-0.0450789	0.80456	discordant
circ_4238	4:126923064-126926023	Zmym4	8.41178	30.3208	5.79525	16.0079	10.818	11.5996	92.5296	95.5106	87.5082	84.4053	84.9983	78.2971	-0.176257	0.763663	-0.154071	0.308016	concordant
circ_4246	4:129178241-129183717	S100pbp	1.40196	1.51604	2.3181	2.91053	0	3.47987	46.2648	48.5133	63.1682	68.3974	51.7717	48.1382	0.317591	0.726815	0.0778111	0.707642	concordant
circ_4249	4:129317648-129322869	Rbbp4	0	7.58021	6.9543	2.91053	3.09085	1.15996	705.188	811.082	671.669	821.496	788.166	742.373	-1.03053	0.230822	0.104983	0.330533	discordant
circ_4258	4:130668925-130669298	Pum1	0	6.06417	2.3181	7.27632	1.54542	0	146.505	159.184	234.707	167.355	194.723	196.613	0.0514415	0.961998	0.0432209	0.799398	concordant
circ_4259	4:130668925-130701110	Pum1	2.80393	1.51604	3.47715	8.73158	4.63627	2.31992	145.804	159.184	229.492	186.274	197.041	193.133	0.880691	0.2421	0.103088	0.524336	concordant
circ_4264	4:130718154-130719351	Pum1	19.6275	19.7085	13.9086	11.6421	7.72711	5.79979	105.848	118.251	123.439	133.157	130.588	126.435	-1.07595	0.016202	0.163558	0.240194	discordant
circ_4266	4:130718154-130730548	Pum1	7.00982	7.58021	3.47715	2.91053	1.54542	0	64.4903	67.4638	63.7477	83.6776	78.8166	83.5169	-1.966	0.0165646	0.333201	0.0310154	discordant
circ_4272	4:130727998-130730548	Pum1	4.20589	4.54812	1.15905	4.36579	1.54542	5.79979	98.1374	117.493	124.598	122.242	122.088	118.896	0.34765	0.642786	0.0905784	0.533415	concordant
circ_4275	4:131957643-132007438	Epb4.1,Gm27445	8.41178	6.06417	2.3181	2.91053	0	2.31992	394.653	393.413	418.417	333.255	333.039	388.586	-1.50093	0.0668817	-0.191716	0.078523	concordant
circ_4277	4:131967788-132007438	Epb4.1,Gm27445	4.20589	0	1.15905	2.91053	3.09085	1.15996	330.863	344.141	312.364	289.597	319.903	306.809	0.328995	0.728391	-0.106405	0.322679	discordant
circ_4283	4:132000200-132007438	Epb4.1	0	0	1.15905	2.91053	4.63627	2.31992	230.623	225.132	227.174	186.274	202.45	223.872	2.44592	0.0234977	-0.153585	0.208884	discordant
circ_4285	4:132656693-132673032	Eya3	8.41178	6.06417	10.4314	8.73158	3.09085	4.63983	49.7697	50.7874	57.9525	64.7592	47.1354	65.5376	-0.612866	0.281061	0.165429	0.389719	discordant
circ_4303	4:136568573-136577204	Kdm1a	4.20589	9.09625	8.11335	7.27632	12.3634	1.15996	444.422	569.274	487.38	450.404	415.719	364.807	-0.110394	0.868051	-0.28704	0.0201613	concordant
circ_4304	4:136568573-136582099	Kdm1a	0	3.03208	3.47715	4.36579	3.09085	1.15996	379.932	485.133	379.009	400.925	361.629	309.709	0.287236	0.743637	-0.214664	0.105543	discordant
circ_4309	4:136770956-136774644	Ephb2	1.40196	4.54812	4.6362	4.36579	0	3.47987	64.4903	83.3823	81.1335	76.4013	67.9986	93.3766	-0.373386	0.64089	0.0620817	0.727976	discordant
circ_4321	4:138096752-138097359	Eif4g3	2.80393	3.03208	1.15905	1.45526	1.54542	2.31992	23.1324	28.8048	33.6124	26.9224	34.772	27.259	-0.273604	0.758859	0.0397636	0.869605	discordant
circ_4325	4:138234243-138237307	Hp1bp3	2.80393	1.51604	2.3181	2.91053	0	0	360.305	344.141	344.238	414.022	366.265	348.567	-1.15103	0.27363	0.104928	0.336926	discordant
circ_4328	4:13835633-13846957	Runx1t1	1.40196	7.58021	4.6362	4.36579	0	2.31992	98.8384	62.1577	107.792	96.0474	109.725	127.015	-0.934167	0.26042	0.303586	0.122776	discordant
circ_4336	4:141167713-141180532	Fbxo42	1.40196	4.54812	2.3181	0	7.72711	5.79979	60.2844	56.0935	64.9068	87.3158	61.0442	51.6181	0.711875	0.392907	0.130765	0.529016	concordant
circ_4341	4:141516836-141522392	Spen	14.0196	13.6444	12.7495	10.1868	12.3634	6.95975	12.6177	18.9505	19.1243	10.1868	15.4542	20.2993	-0.476919	0.276616	-0.125693	0.69816	concordant
circ_4343	4:142410457-142411344		8.41178	9.09625	4.6362	8.73158	4.63627	4.63983							-0.272326	0.638277
circ_4347	4:143170036-143180991	Prdm2	0	1.51604	2.3181	1.45526	3.09085	2.31992	28.0393	25.0147	26.0786	19.6461	16.9997	22.6192	0.695139	0.463154	-0.402255	0.104562	discordant
circ_4351	4:145154569-145156782	Vps13d	0	1.51604	2.3181	2.91053	3.09085	1.15996	51.8726	37.901	39.4077	45.8408	54.0898	55.098	0.700017	0.466784	0.266954	0.190734	concordant
circ_4353	4:148480865-148483722	Mtor	0	3.03208	2.3181	0	1.54542	2.31992	67.2942	62.1577	70.702	77.129	69.544	55.098	-0.356827	0.730395	-0.00101318	0.995447	concordant
circ_4367	4:150406196-150406664	Rere	22.4314	28.8048	20.8629	27.65	20.0905	11.5996	44.8628	50.0294	44.6234	44.3855	38.6356	63.2177	-0.296497	0.437041	0.0857463	0.695757	discordant
circ_4368	4:150406196-150431593	Rere	0	4.54812	6.9543	2.91053	3.09085	2.31992	41.3579	63.6737	48.6801	42.9303	32.4539	67.2775	-0.506481	0.538885	-0.0885722	0.735416	concordant
circ_4369	4:150406196-150439468	Rere	5.60785	12.1283	6.9543	2.91053	6.18169	2.31992	46.2648	47.7553	47.521	40.0197	42.4991	65.5376	-1.10808	0.0825359	0.0799391	0.718617	discordant
circ_4375	4:150431523-150431985	Rere	0	4.54812	1.15905	5.82105	4.63627	3.47987	37.853	48.5133	38.8282	36.3816	36.3174	47.5583	1.26874	0.118388	-0.0401517	0.851214	discordant
circ_4376	4:150431523-150439468	Rere	8.41178	16.6765	15.0676	10.1868	12.3634	15.0794	70.7992	82.6243	74.1792	59.6658	64.135	86.4168	-0.0777195	0.858209	-0.10148	0.577247	concordant
circ_4379	4:150439343-150470391	Rere	4.20589	4.54812	1.15905	0	0	2.31992	85.5198	106.881	86.9287	58.2105	72.6349	107.876	-1.64194	0.107773	-0.213256	0.312707	concordant
circ_4380	4:150439343-150477468	Rere	12.6177	12.1283	16.2267	7.27632	15.4542	3.47987	49.0687	75.0441	50.9982	37.8368	40.181	58.5779	-0.70714	0.176147	-0.338556	0.147568	concordant
circ_4382	4:150439343-150510038	Rere	9.81374	19.7085	13.9086	13.0974	16.9997	10.4396	43.4609	70.4959	62.5887	42.2026	47.1354	63.2177	-0.109995	0.798989	-0.199698	0.374071	concordant
circ_4383	4:150439343-150534945	Rere	7.00982	10.6123	4.6362	0	4.63627	9.27966	32.9461	62.1577	56.7934	38.5645	30.1357	63.2177	-0.562279	0.422064	-0.189458	0.510312	concordant
circ_4386	4:150468695-150477468	Rere	1.40196	15.1604	2.3181	8.73158	7.72711	1.15996	66.5933	75.8021	68.3839	45.1132	59.4988	66.6976	-0.0929343	0.913951	-0.288821	0.120613	concordant
circ_4387	4:150468695-150500051	Rere	4.20589	4.54812	0	1.45526	7.72711	2.31992	60.2844	74.286	67.8044	50.2066	59.4988	69.0175	0.407044	0.646904	-0.169778	0.354536	discordant
circ_4388	4:150468695-150510038	Rere	16.8236	13.6444	15.0676	14.5526	7.72711	11.5996	60.9854	71.2539	79.9744	49.479	66.4532	71.3374	-0.413857	0.317281	-0.178961	0.34535	concordant
circ_4389	4:150468695-150534945	Rere	5.60785	9.09625	5.79525	5.82105	0	0	50.4707	62.9157	74.1792	45.8408	49.4535	71.3374	-1.7845	0.025707	-0.164039	0.451847	concordant
circ_4390	4:150500003-150510038	Rere	5.60785	6.06417	1.15905	2.91053	3.09085	2.31992	45.5638	50.7874	50.4186	30.5605	44.8173	35.9587	-0.545161	0.482043	-0.403675	0.0509642	concordant
circ_4397	4:151830418-151835883	Camta1	8.41178	24.2567	15.0676	16.0079	10.818	15.0794	35.0491	57.6096	48.6801	40.7474	49.4535	37.6986	-0.162034	0.718555	-0.149098	0.507624	concordant
circ_4398	4:151950394-151957204	Dnajc11	0	0	2.3181	1.45526	3.09085	2.31992	314.741	301.692	340.181	326.707	363.947	299.849	1.2062	0.247372	0.0456302	0.69192	concordant
circ_4399	4:152020190-152020708	Zbtb48	1.40196	0	4.6362	2.91053	3.09085	0	13.3187	12.8864	14.4881	15.2803	16.9997	19.7193	-0.197532	0.845694	0.356939	0.208779	discordant
circ_4410	4:154156101-154157009	Wrap73	15.4216	15.1604	20.8629	16.0079	23.1813	26.679	23.1324	28.0468	24.9196	24.7395	34.772	25.5191	0.350938	0.336565	0.152782	0.530292	concordant
circ_4411	4:155515631-155535464	Gnb1	0	0	2.3181	1.45526	3.09085	2.31992	515.923	446.474	523.89	522.44	453.582	499.362	1.20623	0.247416	-0.0113893	0.917313	discordant
circ_4422	4:16151917-16158430	Ripk2	2.80393	7.58021	2.3181	7.27632	3.09085	2.31992	10.5147	17.4345	13.9086	7.27632	10.0452	7.53972	0.0196549	0.978579	-0.751579	0.0331432	discordant
circ_4427	4:21982386-21993632	Faxc	0	0	3.47715	0	4.63627	3.47987	40.6569	36.385	63.7477	48.0237	53.3171	69.5975	0.979177	0.368515	0.273475	0.252408	concordant
circ_4428	4:21982386-21993820	Faxc	2.80393	3.03208	2.3181	0	12.3634	5.79979	41.3579	36.385	64.3272	48.0237	53.3171	69.5975	1.10226	0.19057	0.260442	0.275875	concordant
circ_4447	4:34562312-34566005	Akirin2	1.40196	1.51604	2.3181	1.45526	3.09085	3.47987	389.045	334.287	376.691	467.14	363.174	365.387	0.566878	0.508158	0.118392	0.341511	concordant
circ_4450	4:34839332-34839986	Zfp292	12.6177	30.3208	18.5448	5.82105	12.3634	13.9195	140.196	133.412	124.018	150.62	104.316	124.695	-0.895414	0.056475	-0.0639287	0.684506	concordant
circ_4455	4:40163719-40167191	Aco1	7.00982	1.51604	4.6362	0	3.09085	3.47987	167.535	181.925	172.119	219.017	169.224	152.534	-0.926932	0.252568	0.0493006	0.740248	discordant
circ_4470	4:44133640-44137661	Rnf38	7.00982	9.09625	6.9543	7.27632	9.27254	3.47987	105.848	106.123	134.45	118.604	142.952	180.953	-0.240236	0.665892	0.353752	0.0437853	discordant
circ_4480	4:47383749-47396585	Tgfbr1	1.40196	4.54812	2.3181	2.91053	0	4.63983	358.202	317.611	324.534	377.641	387.128	332.908	3.08145e-05	0.998859	0.131631	0.236742	concordant
circ_4482	4:48451926-48452981	Tex10	2.80393	10.6123	2.3181	2.91053	0	1.15996	52.5736	78.8342	66.0658	80.7671	62.5896	56.2579	-1.76789	0.061235	0.012844	0.949113	discordant
circ_4483	4:48604581-48610542	Tmeff1	4.20589	3.03208	4.6362	1.45526	0	3.47987	457.741	401.751	402.77	386.372	392.537	340.448	-1.07939	0.18261	-0.175167	0.114065	concordant
circ_4484	4:48604581-48617331	Tmeff1	78.51	118.251	91.5649	40.7474	46.3627	44.0784	1233.03	1358.37	1261.63	1217.33	1296.61	1066	-1.12805	2.32365e-06	-0.106771	0.316126	concordant
circ_4486	4:48604581-48639045	Tmeff1	9.81374	19.7085	12.7495	7.27632	16.9997	5.79979	1090.03	1152.95	1077.34	1053.61	1044.71	945.365	-0.513628	0.318275	-0.125924	0.197789	concordant
circ_4489	4:48636840-48650418	Tmeff1	30.8432	56.0935	30.1353	42.2026	30.9085	25.5191	1863.21	2137.62	1863.75	1904.21	1992.05	1694.12	-0.240408	0.467641	-0.0692677	0.517628	concordant
circ_4502	4:55050186-55060237	Zfp462	8.41178	15.1604	12.7495	1.45526	7.72711	8.1197	134.588	101.575	157.051	103.324	112.043	184.433	-1.01789	0.0633625	0.026749	0.902244	discordant
circ_4508	4:56906215-56912130	Tmem245	8.41178	9.09625	18.5448	14.5526	6.18169	3.47987	31.5442	22.7406	26.6581	23.2842	25.4995	22.6192	-0.625124	0.286375	-0.187989	0.439407	concordant
circ_4518	4:59514274-59524476	Ptbp3	5.60785	15.1604	8.11335	13.0974	9.27254	9.27966	64.4903	84.1403	76.4973	111.328	88.0891	72.4974	0.148476	0.768148	0.266862	0.15739	concordant
circ_4521	4:59690144-59691338	E130308A19Rik	9.81374	7.58021	2.3181	14.5526	1.54542	3.47987	46.2648	40.1751	49.8391	45.1132	42.4991	57.9979	0.00749859	0.991872	0.100525	0.624797	concordant
circ_4524	4:63086531-63103603	Zfp618	0	4.54812	2.3181	0	0	3.47987	77.809	52.3034	67.8044	74.2184	71.0894	93.9566	-0.711431	0.530167	0.277023	0.142436	discordant
circ_4539	4:74280897-74315649	Kdm4c	1.40196	9.09625	2.3181	5.82105	3.09085	0	75.005	79.5922	66.6453	70.5803	71.8622	62.0577	-0.524265	0.570759	-0.113457	0.493672	concordant
circ_4547	4:82835446-82854115	Zdhhc21	2.80393	12.1283	5.79525	1.45526	9.27254	3.47987	32.2452	21.2246	32.4534	23.2842	20.0905	33.6388	-0.541522	0.45008	-0.148157	0.583308	concordant
circ_4568	4:8751324-8785763	Chd7	2.80393	0	3.47715	1.45526	0	3.47987	74.3041	53.8195	56.2139	47.2961	57.9534	72.4974	-0.278525	0.776262	-0.0425034	0.838371	concordant
circ_4582	4:91260761-91308854	Elavl2	2.80393	1.51604	2.3181	2.91053	1.54542	0	557.981	570.79	576.627	539.903	571.034	595.638	-0.644273	0.50198	0.00164624	0.986611	discordant
circ_4587	4:91281214-91311663	Elavl2	2.80393	0	5.79525	2.91053	3.09085	0	682.055	634.463	651.965	670.149	662.214	707.574	-0.652344	0.506643	0.0520741	0.591473	discordant
circ_4589	4:91308611-91311663	Elavl2	9.81374	12.1283	1.15905	5.82105	3.09085	3.47987	699.58	672.364	690.793	733.453	686.168	752.812	-0.826964	0.262715	0.0753676	0.436022	discordant
circ_4590	4:9281388-9282008	Clvs1	7.00982	1.51604	3.47715	5.82105	1.54542	2.31992	147.907	122.041	130.973	112.783	121.316	150.794	-0.31649	0.68189	-0.053144	0.732608	concordant
circ_4591	4:9281388-9282012	Clvs1	7.00982	7.58021	5.79525	11.6421	4.63627	3.47987	207.491	197.085	195.3	181.18	191.632	241.271	-0.0641716	0.914864	0.0393694	0.7722	discordant
circ_4592	4:9281388-9350821	Clvs1	0	1.51604	5.79525	2.91053	7.72711	3.47987	222.211	196.327	192.982	198.643	192.405	236.631	0.775696	0.350855	0.0428073	0.74411	concordant
circ_4594	4:94582481-94590074	Plaa	0	3.03208	2.3181	2.91053	3.09085	1.15996	165.432	181.925	181.971	180.453	196.269	184.433	0.325444	0.722227	0.0826641	0.506279	concordant
circ_4599	4:9583812-9610938	Asph	0	3.03208	2.3181	1.45526	3.09085	0	8.41178	7.58021	12.17	14.5526	7.72711	9.85964	-0.332988	0.751087	0.166434	0.661036	discordant
circ_4602	4:9630773-9639347	Asph	4.20589	0	3.47715	2.91053	0	1.15996	21.0295	25.0147	27.2377	17.4632	13.9088	19.7193	-0.882065	0.371861	-0.508613	0.0549559	concordant
circ_4614	5:100475689-100480321	Lin54	5.60785	0	2.3181	2.91053	3.09085	1.15996	26.6373	31.8369	24.9196	26.1947	28.5903	27.259	-0.20723	0.817073	-0.0150554	0.948251	concordant
circ_4615	5:100475689-100485855	Lin54	14.0196	9.09625	17.3857	11.6421	9.27254	10.4396	16.8236	16.6765	15.0676	21.829	18.5451	19.1393	-0.390391	0.376613	0.296121	0.260307	discordant
circ_4616	5:100480198-100485855	Lin54	4.20589	3.03208	3.47715	2.91053	3.09085	2.31992	14.0196	15.1604	14.4881	17.4632	13.9088	18.5593	-0.369303	0.616152	0.206516	0.463561	discordant
circ_4624	5:101981379-102041743	Wdfy3	4.20589	4.54812	2.3181	4.36579	3.09085	0	67.2942	60.6417	80.5539	75.6737	78.8166	98.0164	-0.607664	0.461959	0.275366	0.121703	discordant
circ_4625	5:102009789-102041743	Wdfy3	4.20589	4.54812	8.11335	4.36579	1.54542	3.47987	79.9119	51.5454	63.7477	66.9421	72.6349	73.0773	-0.829024	0.219557	0.121899	0.510888	discordant
circ_4627	5:102039850-102041743	Wdfy3	4.20589	4.54812	2.3181	2.91053	0	1.15996	18.9265	16.6765	18.5448	24.0118	27.0449	21.4592	-1.29051	0.139212	0.40539	0.111464	discordant
circ_4628	5:103501367-103501912	Ptpn13	2.80393	3.03208	1.15905	2.91053	7.72711	1.15996	29.4412	25.0147	18.5448	21.1013	16.2269	31.3189	0.682007	0.429072	-0.0564157	0.849008	discordant
circ_4629	5:103783124-103784513	Aff1	0	4.54812	2.3181	4.36579	0	0	1.40196	2.27406	2.89762	5.09342	2.31813	3.47987	-0.631345	0.58301	0.686787	0.258606	discordant
circ_4631	5:103885907-103886290	Klhl8	4.20589	0	2.3181	1.45526	4.63627	2.31992	24.5344	37.143	25.4991	29.8329	26.2722	19.1393	0.278427	0.748845	-0.215508	0.417558	discordant
circ_4633	5:105891118-105896603	Zfp326	7.00982	0	1.15905	8.73158	6.18169	2.31992	70.0982	54.5775	54.4753	58.2105	86.5437	77.7172	1.00689	0.230782	0.313997	0.104283	concordant
circ_4634	5:105891118-105911508	Zfp326	1.40196	3.03208	1.15905	4.36579	1.54542	5.79979	59.5834	50.7874	63.1682	58.9382	84.9983	77.7172	1.11114	0.175898	0.347376	0.0638621	concordant
circ_4635	5:106618071-106619642	Zfp644,Gm28039	5.60785	13.6444	15.0676	16.0079	16.9997	25.5191	104.446	97.0267	97.9397	72.0355	98.9071	95.6965	0.767199	0.0794261	-0.164943	0.312072	discordant
circ_4636	5:106618071-106638635	Zfp644,Gm28039	19.6275	45.4812	22.0219	17.4632	3.09085	11.5996	52.5736	56.0935	39.9872	50.9342	58.7261	49.2982	-1.39442	0.00542219	0.102298	0.607966	discordant
circ_4637	5:106618071-106666845	Zfp644,Gm28039	2.80393	9.09625	10.4314	1.45526	3.09085	0	14.7206	15.9184	12.7495	10.9145	13.1361	12.7595	-2.31165	0.00522142	-0.222465	0.458635	concordant
circ_4638	5:106619540-106638635	Zfp644,Gm28039	8.41178	6.06417	9.27239	5.82105	3.09085	8.1197	125.476	137.96	106.633	119.332	131.361	127.595	-0.43717	0.431764	0.0375666	0.798766	discordant
circ_4639	5:106619540-106666845	Zfp644,Gm28039	4.20589	3.03208	3.47715	5.82105	3.09085	0	87.6227	97.7847	79.3949	79.3119	85.771	91.0567	-0.346762	0.670046	-0.0392435	0.805051	concordant
circ_4640	5:106634831-106638635	Zfp644,Gm28039	25.2353	36.385	27.8172	18.9184	12.3634	10.4396	138.794	131.896	112.428	103.324	146.815	130.495	-1.10128	0.00255704	-0.00647512	0.968022	concordant
circ_4641	5:106634831-106666845	Zfp644,Gm28039	14.0196	9.09625	6.9543	4.36579	1.54542	4.63983	100.941	91.7205	85.1901	63.304	101.225	93.9566	-1.40729	0.0210256	-0.100636	0.584143	concordant
circ_4649	5:107788199-107799260	Evi5	5.60785	4.54812	3.47715	0	1.54542	1.15996	18.2255	13.6444	13.3291	12.3697	13.9088	12.1796	-2.10444	0.0176149	-0.232265	0.442753	concordant
circ_4657	5:110265512-110267265	Pgam5	2.80393	4.54812	0	2.91053	1.54542	1.15996	162.628	187.989	201.095	196.461	156.86	205.892	-0.290572	0.764549	0.0215843	0.879718	discordant
circ_4661	5:110753804-110756766	Ep400	11.2157	13.6444	28.9762	20.3737	16.9997	15.0794	20.3285	20.4666	23.7605	23.2842	24.7268	33.6388	-0.079213	0.855236	0.346531	0.175616	discordant
circ_4662	5:110755397-110756766	Ep400	5.60785	7.58021	6.9543	1.45526	9.27254	4.63983	36.4511	36.385	40.5667	37.8368	44.0445	47.5583	-0.40422	0.517386	0.19155	0.344456	discordant
circ_4666	5:111346483-111349574	Pitpnb	2.80393	10.6123	8.11335	4.36579	6.18169	4.63983	47.6668	42.4492	48.1005	48.7513	60.2715	46.9783	-0.498156	0.417842	0.163187	0.401892	discordant
circ_4675	5:114041824-114045631	Svop	1.40196	1.51604	3.47715	4.36579	3.09085	0	178.049	193.295	161.108	169.538	190.087	173.414	0.0595003	0.950856	0.00375675	0.977125	concordant
circ_4687	5:118092496-118095729	Fbxw8	1.40196	7.58021	3.47715	2.91053	4.63627	1.15996	138.794	201.634	169.801	184.091	199.36	142.095	-0.526422	0.511158	0.0393673	0.813251	discordant
circ_4688	5:118593333-118593570	Med13l	46.2648	72.77	40.5667	61.1211	41.7264	35.9587	60.9854	40.1751	55.6344	53.8447	48.6808	67.2775	-0.195632	0.512121	0.118342	0.570496	discordant
circ_4702	5:121745723-121749229	Atxn2	4.20589	0	10.4314	2.91053	0	4.63983	35.0491	27.2887	38.8282	40.7474	26.2722	46.3983	-0.903232	0.324961	0.169045	0.498534	discordant
circ_4704	5:121772667-121778105	Atxn2	5.60785	3.03208	6.9543	5.82105	1.54542	3.47987	50.4707	50.7874	63.1682	60.3934	49.4535	85.8369	-0.532478	0.428768	0.257578	0.240964	discordant
circ_4705	5:121802081-121803080	Atxn2	5.60785	3.03208	1.15905	0	1.54542	4.63983	21.7304	21.2246	29.5558	26.1947	30.1357	34.7987	-0.481357	0.598383	0.322678	0.189546	discordant
circ_4738	5:127789723-127792622	Tmem132d	1.40196	3.03208	1.15905	4.36579	6.18169	0	29.4412	43.2072	56.2139	34.9263	37.8629	42.3385	0.811275	0.396678	-0.167781	0.492446	discordant
circ_4739	5:128268492-128269377	Tmem132d	9.81374	18.1925	9.27239	5.82105	21.6359	11.5996	56.7795	65.1898	65.4863	50.2066	54.8625	93.3766	0.0718039	0.890731	0.0946507	0.678812	concordant
circ_4740	5:128594208-128595764	5930412G12Rik	2.80393	4.54812	6.9543	1.45526	3.09085	3.47987	7.7108	10.6123	12.17	10.1868	10.0452	6.37977	-0.807153	0.264683	-0.230925	0.53792	concordant
circ_4752	5:132258924-132259136	Auts2	9.81374	7.58021	2.3181	2.91053	0	6.95975	43.4609	34.869	41.1463	27.65	30.1357	52.7781	-0.831298	0.281297	-0.0951553	0.712606	concordant
circ_4757	5:134361669-134363374	Gtf2ird1	29.4412	33.3529	25.4991	34.9263	38.6356	37.1186	29.4412	28.0468	39.9872	34.9263	32.4539	40.0185	0.337344	0.219212	0.133625	0.55944	concordant
circ_4771	5:135216590-135223218	Baz1b	1.40196	4.54812	3.47715	0	1.54542	3.47987	248.849	225.89	261.366	238.663	241.859	244.751	-0.739961	0.399259	-0.0235424	0.838646	concordant
circ_4780	5:137311874-137312233	Trip6	4.20589	1.51604	5.79525	4.36579	3.09085	5.79979	5.60785	8.33823	4.6362	4.36579	5.40898	5.21981	0.172982	0.7987	-0.274601	0.547346	discordant
circ_4807	5:143684396-143687044	Cyth3	0	6.06417	2.3181	1.45526	4.63627	0	138.093	140.234	150.097	131.701	138.315	157.174	-0.492035	0.639363	-0.00182012	0.989519	concordant
circ_4819	5:146259505-146271735	Cdk8	4.20589	15.1604	3.47715	1.45526	1.54542	0	25.9363	23.4986	36.5101	37.8368	29.363	25.5191	-2.79131	0.00381779	0.0855572	0.738423	discordant
circ_4823	5:146751695-146754599	Usp12	0	3.03208	2.3181	2.91053	0	3.47987	91.8286	77.3181	84.6106	93.8645	73.4076	68.4375	0.308757	0.745516	-0.112427	0.51332	discordant
circ_4825	5:147450653-147455188	Pan3	12.6177	28.8048	13.9086	17.4632	23.1813	9.27966	48.3677	32.5949	31.2943	32.0158	36.3174	38.8586	-0.156535	0.737696	-0.0574815	0.80554	concordant
circ_4829	5:148506446-148512002	Ubl3	2.80393	4.54812	1.15905	1.45526	4.63627	0	273.383	345.657	252.673	277.228	265.04	204.153	-0.511087	0.590528	-0.224565	0.130443	concordant
circ_4835	5:150604177-150608440	N4bp2l2	2.80393	0	1.15905	7.27632	1.54542	2.31992	18.2255	19.7085	21.4424	29.8329	30.1357	26.099	1.34573	0.157614	0.520937	0.0319614	concordant
circ_4849	5:16299929-16333825	Cacna2d1	1.40196	3.03208	1.15905	2.91053	3.09085	1.15996	192.069	169.039	175.596	181.908	180.042	182.113	0.320973	0.720108	0.0197066	0.87403	concordant
circ_4858	5:20789629-20794481	Phtf2	2.80393	3.03208	2.3181	1.45526	1.54542	2.31992	86.9217	78.0761	82.872	77.8566	65.6805	67.8575	-0.51952	0.544509	-0.231559	0.144637	concordant
circ_4860	5:20919525-20920162	Rsbn1l	1.40196	3.03208	6.9543	5.82105	6.18169	5.79979	21.0295	23.4986	16.2267	22.5566	18.5451	16.8194	0.549693	0.400581	-0.0617482	0.821939	discordant
circ_4861	5:20919525-20927730	Rsbn1l	2.80393	0	3.47715	4.36579	0	3.47987	18.9265	19.7085	11.5905	18.1908	13.1361	15.6594	0.273947	0.762779	-0.0718406	0.816323	discordant
circ_4867	5:23540375-23548563	Srpk2	2.80393	0	2.3181	1.45526	3.09085	0	157.02	143.266	144.302	154.986	147.588	168.194	-0.327884	0.753188	0.0861444	0.517166	discordant
circ_4870	5:23979488-23991837	Fam126a	2.80393	4.54812	3.47715	1.45526	4.63627	3.47987	85.5198	98.5427	96.2011	82.2224	78.0438	70.1774	-0.159767	0.826686	-0.287062	0.068252	concordant
circ_4871	5:23979488-24000019	Fam126a	5.60785	15.1604	4.6362	4.36579	6.18169	1.15996	73.6031	87.9304	71.2815	64.0316	78.0438	81.777	-1.11383	0.118086	-0.0475157	0.781454	concordant
circ_4876	5:24126822-24149365	Klhl7	2.80393	3.03208	0	4.36579	3.09085	1.15996	306.329	333.529	303.091	325.251	310.63	276.07	0.565062	0.536561	-0.0494447	0.662207	discordant
circ_4885	5:25347361-25349940	Kmt2c	4.20589	6.06417	12.7495	2.91053	9.27254	6.95975	61.6864	41.6911	64.9068	53.8447	67.2259	95.1165	-0.30469	0.617005	0.362763	0.119025	discordant
circ_4896	5:28331111-28339308	Rbm33	2.80393	4.54812	0	0	1.54542	4.63983	77.809	56.0935	78.8154	74.2184	73.4076	84.0969	-0.0643873	0.953266	0.120233	0.494503	discordant
circ_4897	5:28331111-28342514	Rbm33	0	0	2.3181	2.91053	4.63627	1.15996	65.1913	54.5775	75.3382	58.2105	57.1806	60.3178	1.47722	0.159557	-0.158121	0.382343	discordant
circ_4898	5:28331111-28352643	Rbm33	5.60785	0	5.79525	1.45526	3.09085	2.31992	42.0589	28.0468	39.9872	42.2026	38.6356	51.0381	-0.757183	0.366592	0.260996	0.239226	discordant
circ_4903	5:28358274-28368313	Rbm33	11.2157	7.58021	9.27239	4.36579	3.09085	10.4396	32.9461	23.4986	33.6124	32.0158	26.2722	35.9587	-0.566127	0.309483	0.066039	0.780789	discordant
circ_4906	5:29323802-29346906	Gm23801,Lmbr1	0	6.06417	5.79525	0	3.09085	0	29.4412	28.0468	38.8282	25.4671	23.9541	21.4592	-1.91203	0.0851835	-0.460237	0.0581903	concordant
circ_4913	5:30247463-30257820	Ept1	5.60785	0	4.6362	0	4.63627	5.79979	65.8923	75.0441	89.8263	76.4013	92.7254	70.7574	0.0223371	0.979284	0.0434155	0.80827	concordant
circ_4916	5:31466232-31468240	Zfp512	5.60785	6.06417	4.6362	2.91053	1.54542	1.15996	210.996	228.922	194.72	245.212	230.268	179.213	-1.47612	0.0479988	0.0425887	0.761915	discordant
circ_4920	5:32478066-32491189	Ppp1cb	22.4314	15.1604	12.7495	20.3737	12.3634	19.7193	206.79	218.31	259.048	209.558	261.949	252.291	0.086731	0.826689	0.0786286	0.557324	concordant
circ_4921	5:32640331-32664400	Yes1	9.81374	12.1283	8.11335	7.27632	4.63627	5.79979	27.3383	32.5949	34.192	39.2921	25.4995	28.9989	-0.721597	0.164447	-0.0100631	0.966253	concordant
circ_4923	5:32819866-32822138	Prr14l,Gm20671	2.80393	3.03208	0	0	0	3.47987	16.8236	18.9505	33.0329	16.7355	29.363	26.099	-0.439157	0.70677	0.0515737	0.869172	discordant
circ_4924	5:32819866-32835688	Prr14l,Gm20671	18.2255	24.2567	5.79525	14.5526	7.72711	5.79979	11.9167	15.1604	14.4881	19.6461	23.9541	24.9391	-0.759611	0.187622	0.72319	0.00777432	discordant
circ_4930	5:33843112-33846267	Whsc1	78.51	101.575	66.0658	52.3895	63.3623	53.358	234.128	219.068	214.424	243.029	231.041	234.891	-0.533263	0.0241268	0.0874889	0.448859	discordant
circ_4934	5:33843112-33868878	Whsc1	7.00982	3.03208	8.11335	10.1868	9.27254	8.1197	165.432	163.732	154.154	184.818	162.269	186.173	0.537007	0.310462	0.145787	0.261997	concordant
circ_4936	5:34342522-34350071	Rnf4	2.80393	4.54812	4.6362	0	4.63627	0	205.388	246.357	251.514	271.407	267.358	243.011	-1.43078	0.114371	0.149531	0.224414	discordant
circ_4937	5:34342522-34350838	Rnf4	5.60785	3.03208	3.47715	5.82105	4.63627	4.63983	208.192	258.485	271.797	279.411	285.13	263.31	0.303769	0.635578	0.16173	0.197331	concordant
circ_4941	5:34410581-34426501	Fam193a	2.80393	3.03208	2.3181	4.36579	0	0	18.2255	22.7406	33.6124	29.1053	28.5903	35.9587	-0.886555	0.366463	0.318569	0.230415	discordant
circ_4942	5:34410581-34444913	Fam193a	5.60785	3.03208	3.47715	8.73158	0	2.31992	32.2452	20.4666	38.2486	32.0158	29.363	38.8586	-0.13362	0.868499	0.132656	0.603627	discordant
circ_4952	5:35935552-35936132	Afap1	2.80393	9.09625	6.9543	8.73158	9.27254	6.95975	122.672	87.1724	116.484	133.884	130.588	159.494	0.383318	0.486715	0.377178	0.0192206	concordant
circ_4953	5:36519273-36525048	Tbc1d14	7.00982	1.51604	4.6362	1.45526	3.09085	4.63983	51.8726	37.901	52.1572	48.7513	55.6352	63.7977	-0.471625	0.52218	0.243108	0.227331	discordant
circ_4955	5:36571296-36572037	Tbc1d14	5.60785	1.51604	4.6362	0	7.72711	2.31992	12.6177	6.06417	7.53382	18.1908	14.6815	20.8792	-0.28989	0.727054	1.04265	0.00241754	discordant
circ_4962	5:3747021-3772787	Ankib1	44.8628	37.901	32.4534	18.9184	15.4542	13.9195	56.0785	72.012	75.9177	63.304	71.8622	66.6976	-1.24832	0.000122325	-0.0202326	0.908693	concordant
circ_4963	5:3755594-3772787	Ankib1	1.40196	1.51604	4.6362	2.91053	7.72711	1.15996	89.7257	109.155	97.9397	93.1369	87.3164	86.4168	0.471969	0.582039	-0.152437	0.318532	discordant
circ_4971	5:4081176-4081341		2.80393	3.03208	9.27239	7.27632	13.9088	8.1197							0.845888	0.155628
circ_4975	5:43758222-43773659	Fbxl5	4.20589	21.2246	16.2267	8.73158	9.27254	4.63983	90.4266	119.009	119.382	127.336	122.861	92.2166	-0.891984	0.130001	0.0505199	0.767995	discordant
circ_4978	5:45775392-45776499	Lcorl	1.40196	3.03208	4.6362	1.45526	1.54542	3.47987	107.951	94.7526	100.258	82.2224	105.089	117.156	-0.432575	0.597104	0.011854	0.942665	discordant
circ_4979	5:45775392-45795358	Lcorl	2.80393	1.51604	3.47715	2.91053	0	1.15996	109.353	87.9304	93.883	81.4947	99.6798	107.296	-0.892871	0.331139	-0.00954349	0.953791	concordant
circ_4986	5:48230260-48283518	Slit2	2.80393	0	1.15905	1.45526	3.09085	3.47987	1930.5	2016.34	1637.74	1907.12	1696.87	1568.84	0.940013	0.307536	-0.110334	0.344159	discordant
circ_4990	5:48242549-48283518	Slit2	2.80393	6.06417	1.15905	0	3.09085	2.31992	1462.95	1505.43	1307.99	1560.77	1274.2	1225.5	-0.752764	0.409097	-0.0746926	0.525019	concordant
circ_4993	5:48275582-48283518	Slit2	8.41178	1.51604	3.47715	4.36579	6.18169	2.31992	1197.98	1274.99	1070.38	1258.08	1109.61	1017.86	-0.107564	0.881309	-0.0656516	0.564951	concordant
circ_4998	5:52180982-52184903	Dhx15	1.40196	7.58021	1.15905	7.27632	4.63627	8.1197	505.408	482.859	503.607	522.44	560.216	495.882	1.05658	0.131037	0.0795877	0.429773	concordant
circ_5014	5:65565989-65594548	Ube2k	30.8432	27.2887	26.6581	29.1053	23.1813	27.839	133.888	127.347	140.245	144.071	125.179	144.415	-0.0713865	0.807916	0.0436778	0.752373	discordant
circ_5019	5:66362718-66365120	Apbb2	1.40196	4.54812	9.27239	2.91053	4.63627	2.31992	28.7403	25.0147	26.0786	34.1987	30.1357	39.4386	-0.687374	0.359707	0.387961	0.0857325	discordant
circ_5030	5:73069883-73072921	Fryl	4.20589	4.54812	1.15905	0	4.63627	3.47987	42.7599	25.7727	32.4534	21.1013	30.1357	35.9587	-0.205832	0.807499	-0.20265	0.443522	concordant
circ_5031	5:73194986-73221072	Fryl,Gm17207	7.00982	4.54812	5.79525	4.36579	6.18169	6.95975	63.7893	42.4492	49.8391	42.9303	45.59	67.8575	0.0232765	0.96796	0.0139393	0.951428	concordant
circ_5033	5:73510886-73534697	Dcun1d4	7.00982	12.1283	10.4314	4.36579	6.18169	3.47987	131.084	89.4464	115.905	98.2303	127.497	132.235	-1.08021	0.052662	0.0889422	0.606874	discordant
circ_5034	5:73510886-73544155	Dcun1d4	2.80393	4.54812	4.6362	2.91053	3.09085	0	113.559	83.3823	94.4625	94.5921	98.9071	123.535	-1.06634	0.191579	0.126755	0.456694	discordant
circ_5038	5:73520116-73534697	Dcun1d4	7.00982	7.58021	5.79525	2.91053	0	4.63983	117.064	78.8342	93.3035	90.2263	115.134	96.8565	-1.25764	0.0643784	0.0595828	0.73512	discordant
circ_5039	5:73520116-73544155	Dcun1d4	2.80393	4.54812	4.6362	2.91053	4.63627	5.79979	99.5394	72.77	71.8611	86.5882	86.5437	88.1568	0.1691	0.797804	0.100766	0.555612	concordant
circ_5055	5:84233583-84237554	Epha5	8.41178	6.06417	5.79525	4.36579	7.72711	8.1197	17.5245	32.5949	32.4534	22.5566	33.2266	52.7781	0.0206546	0.96995	0.404335	0.204433	concordant
circ_5056	5:84331228-84331891	Epha5	1.40196	10.6123	8.11335	5.82105	7.72711	10.4396	30.8432	50.7874	64.9068	28.3776	44.8173	81.197	0.270896	0.649589	0.0811162	0.808375	concordant
circ_5069	5:90946790-90948945	Mthfd2l	2.80393	1.51604	1.15905	2.91053	4.63627	1.15996	83.4168	86.4144	86.9287	91.6816	71.8622	79.4571	0.571395	0.516247	-0.0792878	0.615523	discordant
circ_5071	5:90946790-90974415	Mthfd2l	5.60785	7.58021	4.6362	2.91053	3.09085	2.31992	48.3677	50.0294	49.2596	57.4829	47.1354	52.1981	-1.04613	0.122758	0.0884314	0.629785	discordant
circ_5082	5:96091584-96098313	Cnot6l	5.60785	10.6123	8.11335	0	1.54542	1.15996	24.5344	21.9826	19.7038	26.1947	20.8632	30.7389	-2.93043	0.000284833	0.252531	0.322585	discordant
circ_5085	5:96106216-96134132	Cnot6l	4.20589	4.54812	3.47715	1.45526	4.63627	4.63983	15.4216	14.4024	13.9086	21.1013	16.2269	16.2394	-0.141386	0.838744	0.28862	0.304268	discordant
circ_5087	5:96128943-96134132	Cnot6l	15.4216	18.1925	25.4991	14.5526	20.0905	19.7193	18.2255	15.1604	12.17	15.2803	16.9997	13.3395	-0.135759	0.712699	0.00298671	0.992047	discordant
circ_5101	6:108813627-108818613	Arl8b	0	7.58021	0	2.91053	3.09085	0	213.799	205.424	209.788	247.395	218.677	214.012	-0.300562	0.809833	0.110889	0.356731	discordant
circ_5109	6:113408905-113409340	Ttll3	4.20589	4.54812	5.79525	4.36579	3.09085	3.47987	3.50491	1.51604	4.05667	0.727632	3.09085	8.69968	-0.416004	0.524527	0.480933	0.49705	discordant
circ_5111	6:115632897-115644642	Gm14335,Raf1	4.20589	4.54812	0	2.91053	3.09085	4.63983	405.167	374.462	417.258	469.322	410.31	435.564	0.392071	0.624745	0.134873	0.203742	concordant
circ_5112	6:115634553-115644642	Gm14335,Raf1	2.80393	3.03208	1.15905	1.45526	3.09085	0	365.211	327.465	368.578	388.555	339.22	381.046	-0.645293	0.507977	0.0630279	0.565317	discordant
circ_5113	6:115637599-115644642	Gm14335,Raf1	8.41178	6.06417	0	8.73158	1.54542	4.63983	314.04	318.369	318.159	347.808	329.175	346.247	0.103033	0.898973	0.106898	0.299651	concordant
circ_5116	6:116042871-116043805	Tmcc1	4.20589	7.58021	2.3181	5.82105	4.63627	5.79979	132.486	150.088	163.426	130.974	137.543	147.315	0.268821	0.673124	-0.101353	0.472252	discordant
circ_5128	6:11959929-11962789	Phf14	1.40196	3.03208	1.15905	0	4.63627	2.31992	69.3972	65.9478	75.9177	72.7632	67.2259	66.6976	0.317334	0.736415	-0.0378771	0.814595	discordant
circ_5131	6:11961550-12047944	Phf14	1.40196	3.03208	3.47715	0	3.09085	3.47987	203.986	206.182	197.038	187.729	183.133	170.514	-0.224416	0.79275	-0.166714	0.17064	concordant
circ_5143	6:119920110-119921028	Rad52	12.6177	21.2246	15.0676	10.1868	23.1813	5.79979	22.4314	18.1925	26.0786	18.9184	25.4995	22.0392	-0.353047	0.485283	-0.0221971	0.931879	concordant
circ_5150	6:120870766-120876346	Bcl2l13	2.80393	4.54812	2.3181	1.45526	3.09085	2.31992	72.9021	67.4638	63.7477	89.4987	87.3164	83.5169	-0.43292	0.585756	0.351481	0.0238178	discordant
circ_5153	6:122456518-122472763	Rimklb	8.41178	3.03208	5.79525	7.27632	6.18169	3.47987	100.24	67.4638	95.6216	102.596	75.7257	102.656	-0.0760514	0.901546	0.0930681	0.617362	discordant
circ_5156	6:125120212-125120526	Chd4	0	3.03208	0	0	6.18169	4.63983							1.80419	0.104968
circ_5159	6:127468032-127478129	Parp11	7.00982	9.09625	5.79525	2.91053	7.72711	4.63983	103.044	112.187	108.371	92.4092	103.543	113.676	-0.502864	0.39314	-0.0587017	0.691685	concordant
circ_5160	6:127468032-127491890	Parp11	1.40196	1.51604	3.47715	2.91053	0	2.31992	52.5736	56.0935	59.691	41.475	54.0898	63.2177	-0.272192	0.765279	-0.0777284	0.694351	concordant
circ_5170	6:134506196-134513419	Lrp6	8.41178	22.7406	22.0219	18.9184	12.3634	13.9195	81.3139	87.1724	95.042	93.8645	84.9983	85.8369	-0.240515	0.58329	0.00207913	0.989247	discordant
circ_5171	6:134506196-134520593	Lrp6	2.80393	4.54812	1.15905	2.91053	3.09085	1.15996	89.0247	82.6243	78.8154	93.8645	81.1347	88.1568	-0.223877	0.791665	0.0746866	0.628581	discordant
circ_5173	6:134541652-134542045	Lrp6	11.2157	18.1925	15.0676	17.4632	13.9088	10.4396	67.2942	59.1256	64.3272	64.7592	67.2259	78.8771	-0.104501	0.800392	0.149637	0.373105	discordant
circ_5174	6:134758619-134761434	Dusp16	2.80393	12.1283	6.9543	1.45526	18.5451	8.1197	11.2157	3.03208	10.4314	18.9184	15.4542	13.3395	0.350155	0.621626	0.907583	0.0198372	concordant
circ_5183	6:140586309-140589755	Plekha5	0	3.03208	2.3181	2.91053	3.09085	0	78.51	78.0761	92.7239	104.779	95.0435	102.656	0.0468006	0.964395	0.274297	0.0739197	concordant
circ_5184	6:140633689-140648085	Aebp2	2.80393	7.58021	1.15905	4.36579	4.63627	1.15996	31.5442	34.869	47.521	41.475	37.0901	34.2187	-0.165169	0.840873	-0.0316147	0.888662	concordant
circ_5188	6:143180587-143197565	Etnk1	1.40196	3.03208	3.47715	5.82105	4.63627	3.47987	82.7158	80.3502	90.4058	87.3158	94.2708	82.357	0.730417	0.309702	0.0504219	0.743709	concordant
circ_5191	6:145032783-145039635	Gm23071,Bcat1	4.20589	4.54812	8.11335	7.27632	4.63627	3.47987	323.153	434.346	325.693	454.77	348.493	291.729	-0.194492	0.75523	0.0153316	0.924657	discordant
circ_5200	6:17844909-17855028	St7	4.20589	3.03208	3.47715	5.82105	3.09085	2.31992	119.868	150.846	101.417	138.978	121.316	113.096	0.0275665	0.969323	0.00912	0.956576	concordant
circ_5207	6:28242977-28247284	Zfp800	5.60785	7.58021	3.47715	0	4.63627	2.31992	14.7206	23.4986	13.3291	25.4671	14.6815	19.7193	-1.18698	0.116764	0.236567	0.449079	discordant
circ_5227	6:31418931-31433131	Mkln1	2.80393	4.54812	3.47715	1.45526	1.54542	4.63983	84.1178	87.1724	73.5996	74.2184	76.4984	78.2971	-0.376819	0.622095	-0.0897591	0.567782	concordant
circ_5246	6:35077981-35080226	Cnot4	9.81374	16.6765	3.47715	8.73158	15.4542	10.4396	31.5442	28.8048	40.5667	37.8368	40.181	36.5387	0.24399	0.659968	0.165831	0.449865	concordant
circ_5247	6:3516622-3524175	Ccdc132	1.40196	3.03208	2.3181	2.91053	6.18169	3.47987	126.177	112.945	99.0987	138.25	133.679	110.776	0.828551	0.278501	0.176943	0.253681	concordant
circ_5249	6:3545510-3555466	Ccdc132	5.60785	3.03208	4.6362	5.82105	7.72711	3.47987	135.99	132.654	101.417	106.234	124.407	114.836	0.287311	0.649431	-0.0940956	0.549677	discordant
circ_5256	6:37903533-37919490	Trim24	0	6.06417	5.79525	4.36579	3.09085	5.79979	117.064	104.607	86.9287	106.234	104.316	109.036	0.16745	0.81732	0.0570553	0.714619	concordant
circ_5258	6:37903533-37931500	Trim24	14.0196	16.6765	4.6362	5.82105	4.63627	1.15996	105.848	84.1403	104.314	96.775	104.316	96.8565	-1.59012	0.018513	0.0116291	0.939975	discordant
circ_5266	6:38440455-38470222	Ubn2	1.40196	1.51604	3.47715	5.82105	1.54542	4.63983	39.255	34.1109	39.4077	34.9263	39.4083	48.7182	0.82795	0.292064	0.13248	0.532994	concordant
circ_5268	6:38461475-38470222	Ubn2	2.80393	0	4.6362	4.36579	3.09085	0	58.8825	46.2393	68.3839	52.3895	57.9534	61.4778	-0.15348	0.870892	-0.0211089	0.912903	concordant
circ_5269	6:38462963-38470222	Ubn2	1.40196	4.54812	0	2.91053	1.54542	2.31992	65.1913	43.9652	60.8501	42.9303	63.3623	65.5376	0.302364	0.748982	0.0143569	0.946655	concordant
circ_5272	6:38818230-38819313	Hipk2	11.2157	4.54812	16.2267	4.36579	9.27254	18.5593	28.7403	32.5949	42.3053	25.4671	40.181	57.9979	0.015679	0.978649	0.259599	0.35858	concordant
circ_5289	6:4707074-4719496	Sgce	4.20589	4.54812	1.15905	0	3.09085	1.15996	56.0785	65.9478	52.7367	50.9342	54.8625	45.2383	-1.11343	0.233533	-0.21077	0.258906	concordant
circ_5297	6:47540677-47558294	Ezh2	2.80393	1.51604	1.15905	1.45526	6.18169	6.95975	107.25	109.155	104.314	98.2303	100.452	83.5169	1.3893	0.0882019	-0.189476	0.204829	discordant
circ_5298	6:47540677-47577667	Ezh2	15.4216	34.869	20.8629	11.6421	10.818	13.9195	47.6668	57.6096	49.8391	51.6618	45.59	46.3983	-0.92979	0.0284793	-0.107714	0.566022	concordant
circ_5299	6:47545676-47577667	Ezh2	5.60785	1.51604	1.15905	4.36579	3.09085	0	99.5394	127.347	118.803	97.5026	90.4072	90.4767	-0.201558	0.831107	-0.312494	0.0410398	concordant
circ_5301	6:47551732-47558294	Ezh2	9.81374	3.03208	2.3181	8.73158	7.72711	5.79979	136.691	122.041	129.814	128.791	112.043	98.5964	0.548751	0.385372	-0.200685	0.177414	discordant
circ_5302	6:47551732-47577667	Ezh2	8.41178	13.6444	8.11335	5.82105	3.09085	9.27966	77.108	70.4959	75.3382	82.2224	57.1806	61.4778	-0.635779	0.243799	-0.153433	0.390703	concordant
circ_5305	6:47576536-47577667	Ezh2	93.9316	139.476	78.8154	93.1369	89.6345	99.7564	61.6864	65.1898	55.0548	45.1132	50.999	38.2786	-0.128319	0.571163	-0.441855	0.0208888	concordant
circ_5306	6:47576563-47577667	Ezh2	18.2255	33.3529	13.9086	32.0158	43.2718	31.3189	23.8334	26.5307	30.1353	21.829	22.4086	23.1992	0.721405	0.0430569	-0.259535	0.281559	discordant
circ_5310	6:50143719-50163649	Mpp6	12.6177	15.1604	8.11335	8.73158	18.5451	13.9195	27.3383	21.2246	26.6581	35.654	30.9085	22.6192	0.218864	0.631238	0.224206	0.375557	concordant
circ_5313	6:5100432-5115480	Ppp1r9a	1.40196	9.09625	6.9543	1.45526	1.54542	2.31992	60.2844	47.7553	64.3272	48.0237	65.6805	60.8978	-1.59193	0.050602	0.0117456	0.95187	discordant
circ_5323	6:65052620-65058132	Smarcad1	4.20589	3.03208	0	1.45526	4.63627	3.47987	201.883	218.31	191.243	159.351	184.678	203.573	0.463547	0.58996	-0.153409	0.25046	discordant
circ_5330	6:65855949-65870469	Prdm5	2.80393	6.06417	1.15905	2.91053	3.09085	1.15996	3.50491	10.6123	8.11335	2.91053	3.86356	4.63983	-0.438859	0.604773	-0.925641	0.0741107	concordant
circ_5335	6:65862915-65901859	Gm20445,Prdm5	4.20589	4.54812	2.3181	4.36579	1.54542	2.31992	3.50491	5.30615	2.3181	1.45526	0.772711	1.15996	-0.371873	0.623297	-1.59441	0.0234893	concordant
circ_5336	6:65869181-65886178	Gm20445,Prdm5	2.80393	1.51604	2.3181	0	0	3.47987	11.9167	15.9184	8.11335	8.73158	6.9544	5.79979	-0.667975	0.50938	-0.725491	0.0689142	concordant
circ_5339	6:67063395-67074026	E230016M11Rik	0	3.03208	4.6362	1.45526	3.09085	3.47987	14.7206	7.58021	12.17	5.82105	4.63627	6.95975	0.0301707	0.971909	-0.964905	0.0174866	discordant
circ_5346	6:71505734-71510220	Rnf103	1.40196	3.03208	3.47715	2.91053	0	0	27.3383	31.0788	27.8172	26.9224	19.3178	25.5191	-1.39418	0.173188	-0.252409	0.291031	concordant
circ_5355	6:82730768-82739674	Hk2	0	4.54812	0	5.82105	3.09085	0	43.4609	53.0615	53.8958	47.2961	39.4083	20.2993	0.94545	0.426463	-0.509197	0.0571861	discordant
circ_5359	6:83928653-83930165	Zfml	1.40196	1.51604	2.3181	5.82105	7.72711	3.47987	177.348	165.249	194.141	168.083	207.859	199.513	1.53337	0.0453853	0.0978922	0.465837	concordant
circ_5360	6:83928653-83935010	Zfml	2.80393	3.03208	5.79525	1.45526	3.09085	2.31992	113.559	103.091	125.757	109.872	127.497	131.075	-0.773769	0.314603	0.103078	0.485227	discordant
circ_5381	6:88355483-88358642	Eefsec	15.4216	30.3208	10.4314	2.91053	15.4542	11.5996	24.5344	19.7085	26.0786	24.7395	22.4086	28.9989	-0.871036	0.117993	0.115844	0.640438	discordant
circ_5401	6:97323655-97329564	Frmd4b	1.40196	10.6123	0	5.82105	4.63627	1.15996	59.5834	62.9157	61.4296	67.6697	69.544	52.7781	-0.013381	0.989767	0.037194	0.835651	discordant
circ_5408	6:99428789-99435345	Foxp1,Gm20696	5.60785	1.51604	3.47715	0	0	2.31992	6.30884	10.6123	11.5905	5.09342	6.18169	9.27966	-1.80471	0.0675524	-0.448425	0.279081	concordant
circ_5410	6:99429210-99435345	Foxp1,Gm20696	2.80393	3.03208	2.3181	1.45526	3.09085	0	11.2157	16.6765	16.2267	8.73158	8.49983	13.9195	-0.892532	0.330747	-0.473079	0.167514	concordant
circ_5411	6:99435216-99456580	Foxp1,Gm20696	5.60785	4.54812	4.6362	4.36579	0	1.15996	8.41178	18.1925	18.5448	10.1868	5.40898	17.3994	-1.35366	0.0840538	-0.421422	0.324195	concordant
circ_5427	7:110027071-110031766	Ipo7	11.2157	18.1925	16.2267	2.91053	4.63627	10.4396	221.51	247.115	214.424	208.83	213.268	212.852	-1.25164	0.0155243	-0.10268	0.389176	concordant
circ_5431	7:110399296-110422554	Sbf2	5.60785	3.03208	0	4.36579	1.54542	1.15996	107.25	135.686	119.962	120.059	120.543	106.716	-0.239476	0.801595	-0.0649155	0.660153	concordant
circ_5440	7:112759384-112759639	Tead1	2.80393	7.58021	3.47715	1.45526	9.27254	4.63983	13.3187	12.8864	5.21572	16.0079	12.3634	19.1393	0.15404	0.828049	0.637313	0.0900237	concordant
circ_5445	7:114058540-114060419	Rras2	11.2157	21.2246	15.0676	21.829	21.6359	23.1992	65.8923	107.639	78.8154	82.2224	74.1803	73.0773	0.501635	0.163895	-0.132981	0.481875	discordant
circ_5455	7:116359996-116368189	Pik3c2a	11.2157	9.09625	8.11335	5.82105	3.09085	2.31992	42.7599	46.2393	37.0896	31.2882	36.3174	40.5985	-1.32596	0.0245889	-0.204839	0.329153	concordant
circ_5458	7:116387844-116391393	Pik3c2a	4.20589	6.06417	8.11335	1.45526	0	5.79979	40.6569	42.4492	35.9305	40.7474	33.9993	38.8586	-1.16527	0.114178	-0.0572753	0.778531	concordant
circ_5461	7:116417453-116418581	Pik3c2a	4.20589	1.51604	1.15905	0	4.63627	3.47987	37.152	44.7232	48.1005	39.2921	37.8629	31.8988	0.259777	0.771929	-0.265453	0.206315	discordant
circ_5469	7:121047838-121057399	Mettl9	70.0982	101.575	74.1792	69.8526	54.0898	55.678	208.192	247.115	221.958	241.574	220.995	180.953	-0.446299	0.0559116	-0.0767	0.573569	concordant
circ_5470	7:121052087-121057399	Mettl9	8.41178	9.09625	5.79525	14.5526	12.3634	6.95975	356.099	430.556	395.815	423.482	363.947	332.328	0.520511	0.307622	-0.0799189	0.511791	discordant
circ_5473	7:123143750-123162877	Tnrc6a	2.80393	1.51604	3.47715	2.91053	7.72711	1.15996	42.7599	35.627	48.6801	34.1987	32.4539	45.2383	0.452528	0.58412	-0.178811	0.418856	discordant
circ_5475	7:123489579-123490046	Zkscan2	2.80393	0	6.9543	1.45526	3.09085	1.15996	7.7108	9.09625	6.9543	13.0974	10.0452	8.69968	-0.85602	0.362108	0.417852	0.251822	discordant
circ_5484	7:126551975-126552338	Eif3c	2.80393	0	2.3181	1.45526	3.09085	0	178.049	162.216	178.494	196.461	173.087	184.433	-0.328159	0.752828	0.0935208	0.45955	discordant
circ_5519	7:132948044-132950435	Zranb1	32.2452	53.0615	23.181	18.9184	27.8176	23.1992	74.3041	100.059	75.3382	96.775	75.7257	79.4571	-0.610879	0.0933095	0.0178432	0.919458	discordant
circ_5523	7:132949585-132950435	Zranb1	4.20589	4.54812	0	1.45526	3.09085	0	110.755	147.056	103.735	130.974	117.452	102.656	-0.904661	0.391464	-0.0402781	0.810239	concordant
circ_5524	7:132949585-132960734	Zranb1	1.40196	1.51604	4.6362	5.82105	0	4.63983	43.4609	54.5775	32.4534	39.2921	44.0445	33.0588	0.421882	0.620028	-0.160014	0.494904	discordant
circ_5525	7:132949585-132966694	Zranb1	9.81374	1.51604	3.47715	5.82105	4.63627	4.63983	107.25	131.138	106.053	120.787	115.907	95.6965	0.0243111	0.971558	-0.0527706	0.736206	discordant
circ_5526	7:132949585-132973623	Zranb1	0	9.09625	5.79525	5.82105	4.63627	4.63983	93.2306	127.347	82.2925	124.425	115.907	80.0371	0.0246882	0.972179	0.0806033	0.690374	concordant
circ_5527	7:132966507-132973623	Zranb1	7.00982	6.06417	2.3181	5.82105	6.18169	3.47987	127.579	178.135	130.393	187.729	145.27	138.615	0.0218061	0.973042	0.11472	0.497747	concordant
circ_5535	7:139477995-139481719	Inpp5a	1.40196	6.06417	5.79525	0	3.09085	1.15996	26.6373	40.9331	29.5558	30.5605	23.9541	24.3591	-1.58716	0.0742356	-0.293568	0.236981	concordant
circ_5545	7:14563292-14609339	Nlrp5-ps	7.00982	15.1604	13.9086	2.91053	4.63627	3.47987	15.4216	6.06417	10.4314	5.09342	10.0452	11.0196	-1.67988	0.00406961	-0.278415	0.516281	concordant
circ_5547	7:14578736-14609339	Nlrp5-ps	0	72.77	64.9068	36.3816	44.8173	0	25.2353	22.7406	23.181	12.3697	22.4086	9.27966	-0.766964	0.449683	-0.720892	0.0214679	concordant
circ_5558	7:16883127-16883510	Dact3	5.60785	6.06417	1.15905	0	0	4.63983	56.7795	43.2072	70.702	70.5803	47.1354	64.9576	-1.17057	0.228222	0.0918535	0.67423	discordant
circ_5561	7:18942216-18950619	Nova2	5.60785	13.6444	10.4314	8.73158	4.63627	18.5593	35.7501	37.901	38.8282	42.9303	41.7264	52.1981	0.158327	0.778995	0.290389	0.150607	concordant
circ_5575	7:27740957-27770631	Zfp60	7.00982	10.6123	6.9543	1.45526	10.818	10.4396	9.11276	14.4024	6.9543	11.6421	9.27254	14.4995	-0.0758499	0.897546	0.261314	0.485287	discordant
circ_5576	7:27740957-27808327	Zfp60	4.20589	9.09625	5.79525	4.36579	7.72711	9.27966	11.2157	13.6444	7.53382	11.6421	8.49983	14.4995	0.202349	0.722241	0.141855	0.69641	concordant
circ_5589	7:29997750-29998210	Zfp568	0	3.03208	2.3181	1.45526	3.09085	0	18.9265	12.1283	13.3291	22.5566	23.9541	11.5996	-0.333002	0.751064	0.364834	0.281816	discordant
circ_5614	7:42488470-42490276	Zfp141	0	3.03208	1.15905	4.36579	0	4.63983	14.0196	28.0468	19.7038	27.65	22.4086	27.259	1.12184	0.253771	0.337295	0.226436	concordant
circ_5619	7:44915841-44916470	Ap2a1	7.00982	7.58021	8.11335	7.27632	4.63627	5.79979	124.074	119.767	147.199	131.701	119.77	147.895	-0.351921	0.516113	0.0304064	0.839235	discordant
circ_5622	7:46590607-46635556	Sergef	7.00982	15.1604	3.47715	1.45526	1.54542	1.15996	37.853	58.3676	35.351	45.1132	37.8629	53.358	-2.45806	0.00361252	0.0714638	0.762777	discordant
circ_5623	7:46614618-46635556	Sergef	1.40196	7.58021	2.3181	0	3.09085	1.15996	46.2648	66.7058	45.7824	50.9342	56.4079	68.4375	-1.30296	0.179765	0.162954	0.43337	discordant
circ_5640	7:56067984-56072430	Herc2	2.80393	1.51604	2.3181	2.91053	7.72711	2.31992	218.005	173.587	193.561	156.441	183.905	227.352	0.840974	0.293168	-0.039698	0.794939	discordant
circ_5651	7:59774540-59799940	RP24-439I22.1,Gm26097,Gm22941,Gm25597,Gm22631,Gm22258,Gm25157,Gm25074,Gm22047,Gm25474,Gm26246	5.60785	0	3.47715	4.36579	0	2.31992	23.8334	10.6123	19.1243	26.1947	27.8176	35.9587	-0.425656	0.642437	0.743481	0.0100212	discordant
circ_5653	7:59774540-59859710	Gm26433,RP24-439I22.1,Gm26097,Gm22941,Gm25597,Gm23619,Gm22631,Gm22258,Gm26201,Gm25157,Gm25074,Gm22047,Gm25474,Gm22812,Gm26246	0	0	2.3181	2.91053	0	2.31992	21.0295	12.1283	19.1243	26.1947	27.8176	33.0588	0.911491	0.423251	0.728779	0.00631015	concordant
circ_5672	7:64526745-64553771	Apba2	1.40196	4.54812	3.47715	5.82105	4.63627	4.63983	153.515	163.732	162.267	174.632	139.861	198.933	0.650212	0.340125	0.104245	0.479609	concordant
circ_5674	7:64695024-64696017	Apba2	2.80393	3.03208	3.47715	2.91053	1.54542	1.15996	257.26	302.45	337.863	325.251	350.038	325.368	-0.729359	0.379032	0.153684	0.205128	discordant
circ_5678	7:65336032-65343739	Tjp1	1.40196	1.51604	0	5.82105	3.09085	3.47987	84.8188	70.4959	77.6563	82.95	63.3623	70.1774	2.00314	0.028607	-0.10696	0.529449	discordant
circ_5679	7:66125242-66125737	Chsy1	1.40196	4.54812	4.6362	4.36579	0	1.15996	42.0589	54.5775	49.2596	34.9263	44.8173	38.2786	-0.905243	0.302255	-0.307408	0.132515	concordant
circ_5686	7:68003810-68004355	Igf1r	5.60785	6.06417	3.47715	5.82105	6.18169	5.79979	58.8825	47.7553	59.691	59.6658	59.4988	80.6171	0.255641	0.66956	0.268799	0.165079	concordant
circ_5710	7:73514090-73519708	Chd2	4.20589	12.1283	9.27239	7.27632	9.27254	5.79979	73.6031	70.4959	62.5887	62.5763	56.4079	67.8575	-0.211568	0.696685	-0.13462	0.428473	concordant
circ_5721	7:81893799-81900423	Hdgfrp3	4.20589	0	5.79525	2.91053	6.18169	5.79979	424.795	413.121	412.622	422.026	423.446	388.586	0.479908	0.502741	-0.0205405	0.839108	discordant
circ_5722	7:81893799-81905636	Hdgfrp3	74.3041	95.5106	99.6782	39.2921	67.9986	54.518	305.628	312.305	328.59	307.061	329.948	332.908	-0.740551	0.00210768	0.0348015	0.742843	discordant
circ_5723	7:81899674-81905636	Hdgfrp3	5.60785	3.03208	0	7.27632	12.3634	8.1197	496.295	497.262	539.537	541.358	535.489	528.941	1.69393	0.0123739	0.0654626	0.505976	concordant
circ_5726	7:84632656-84634409	Zfand6	2.80393	7.58021	2.3181	2.91053	7.72711	2.31992	274.084	353.996	297.296	320.886	316.812	309.129	0.0256088	0.972571	0.034497	0.771969	concordant
circ_5730	7:89969571-89972323	Eed	2.80393	0	2.3181	2.91053	0	1.15996	75.005	58.3676	63.7477	79.3119	81.9074	88.7368	-0.345571	0.737793	0.344747	0.0379001	discordant
circ_5733	7:90189150-90197020	Picalm	7.00982	6.06417	6.9543	4.36579	6.18169	4.63983	526.437	517.728	505.345	611.938	533.944	501.682	-0.408039	0.480606	0.087583	0.41687	discordant
circ_5748	7:97660813-97664766	Rsf1	8.41178	12.1283	5.79525	2.91053	6.18169	4.63983	78.51	62.9157	84.0311	74.9461	67.2259	94.5365	-0.886381	0.134259	0.0731707	0.689741	discordant
circ_5752	7:97883472-97889020	Pak1	4.20589	0	3.47715	2.91053	3.09085	0	161.226	185.715	177.335	186.274	202.45	185.013	-0.479056	0.616502	0.12871	0.307651	discordant
circ_5753	7:97883472-97894013	Pak1	0	3.03208	3.47715	0	7.72711	0	205.388	255.453	247.457	270.679	272.767	231.992	0.136373	0.911623	0.127486	0.318155	concordant
circ_5755	7:98243949-98266247	Acer3	1.40196	1.51604	1.15905	2.91053	3.09085	2.31992	32.9461	30.3208	23.7605	32.7434	23.9541	24.3591	0.941017	0.300712	-0.0965708	0.696361	discordant
circ_5758	7:98626466-98637520	2210018M11Rik	4.20589	3.03208	3.47715	0	0	0	43.4609	44.7232	61.4296	32.0158	50.2262	49.8782	-4.46894	0.000944752	-0.183954	0.424999	concordant
circ_5764	7:99935162-99955540	Rnf169	25.2353	27.2887	25.4991	5.82105	9.27254	15.0794	29.4412	31.8369	31.2943	40.7474	39.4083	28.419	-1.30721	0.000835456	0.21567	0.345405	discordant
circ_5774	8:105178593-105202547	Cbfb	7.00982	3.03208	1.15905	11.6421	3.09085	2.31992	88.3237	109.913	103.155	121.514	121.316	122.956	0.59247	0.462893	0.280046	0.0522851	concordant
circ_5775	8:105178593-105202578	Cbfb	7.00982	15.1604	8.11335	8.73158	6.18169	12.7595	149.309	159.942	169.221	187.001	174.633	172.254	-0.0663849	0.897714	0.155218	0.228853	discordant
circ_5784	8:106078604-106079741	Nfatc3	4.20589	3.03208	4.6362	2.91053	1.54542	3.47987	9.11276	12.1283	15.0676	9.45921	4.63627	14.4995	-0.532281	0.463526	-0.314909	0.44214	concordant
circ_5794	8:108792202-108794969	Zfhx3	0	6.06417	4.6362	1.45526	4.63627	3.47987	5.60785	21.9826	12.7495	3.63816	7.72711	20.8792	-0.156912	0.846438	-0.286386	0.610559	concordant
circ_5795	8:108792202-108800691	Zfhx3	4.20589	6.06417	11.5905	4.36579	3.09085	0	2.80393	6.82219	8.69287	2.91053	8.49983	16.2394	-1.62226	0.0322116	0.599869	0.296471	discordant
circ_5818	8:116623784-116624366	Cdyl2	2.80393	3.03208	0	2.91053	0	0	11.2157	9.85427	13.9086	18.1908	12.3634	14.4995	-0.8747	0.460401	0.346731	0.272626	discordant
circ_5826	8:11785713-11800868	Arhgef7	4.20589	0	1.15905	7.27632	4.63627	1.15996	187.863	163.732	198.197	173.176	213.268	227.932	1.1555	0.208102	0.159803	0.254679	concordant
circ_5845	8:12250821-12252521		2.80393	1.51604	3.47715	0	1.54542	5.79979							-0.00206036	0.999204
circ_5846	8:122908668-122916045	Ankrd11	16.8236	6.06417	9.27239	2.91053	4.63627	6.95975	121.971	119.009	104.314	149.164	142.179	114.836	-1.08601	0.0657229	0.231947	0.128813	discordant
circ_5849	8:123382527-123383443	Tcf25,Gm20388	5.60785	18.1925	5.79525	4.36579	6.18169	6.95975	778.09	800.47	791.051	905.174	931.117	811.39	-0.688194	0.265981	0.159002	0.110865	discordant
circ_5853	8:124295358-124305668	Gm20388,Galnt2	5.60785	4.54812	8.11335	0	0	5.79979	121.27	144.024	129.814	153.53	121.316	106.136	-1.42039	0.0756805	-0.0557431	0.730954	concordant
circ_5854	8:124709903-124714283	Ttc13	4.20589	7.58021	3.47715	4.36579	1.54542	1.15996	63.0884	52.3034	58.532	82.2224	54.0898	73.6573	-1.06063	0.164402	0.274124	0.15229	discordant
circ_5866	8:127415570-127426753	Pard3	1.40196	4.54812	0	4.36579	1.54542	4.63983	51.8726	34.869	39.4077	48.7513	44.0445	56.8379	0.930954	0.290327	0.253422	0.235512	concordant
circ_5867	8:127415570-127474615	Pard3	2.80393	1.51604	2.3181	4.36579	0	2.31992	36.4511	37.901	35.9305	34.1987	29.363	26.679	0.0228979	0.979277	-0.294217	0.174348	discordant
circ_5872	8:22414716-22421450	Mrps31	4.20589	3.03208	1.15905	0	4.63627	1.15996	58.8825	86.4144	73.0201	85.8605	88.8618	77.7172	-0.520417	0.579283	0.208332	0.232955	discordant
circ_5874	8:22535019-22545600	Slc20a2	0	3.03208	2.3181	0	9.27254	4.63983	11.9167	10.6123	11.011	8.00395	20.0905	18.5593	1.28314	0.181769	0.478888	0.190418	concordant
circ_5875	8:22861517-22862801	Kat6a	0	1.51604	2.3181	4.36579	3.09085	0	92.5296	67.4638	93.3035	89.4987	95.8162	136.875	0.737232	0.483599	0.34961	0.0738534	concordant
circ_5882	8:25659741-25666156	Whsc1l1	4.20589	1.51604	1.15905	4.36579	0	4.63983	77.108	50.0294	79.3949	64.0316	66.4532	81.777	0.455135	0.603576	0.0374426	0.850852	concordant
circ_5885	8:25792157-25793792	Lsm1	0	3.03208	3.47715	0	0	3.47987	95.3335	93.9946	93.3035	85.8605	100.452	83.5169	-0.681245	0.539013	-0.0715434	0.637241	concordant
circ_5889	8:26067850-26072420	Hook3	4.20589	4.54812	2.3181	2.91053	4.63627	0	270.579	255.453	225.435	260.492	273.54	269.69	-0.605559	0.464444	0.0996195	0.393837	discordant
circ_5892	8:3258383-3258934	Insr	4.20589	6.06417	5.79525	7.27632	10.818	9.27966	76.407	63.6737	66.0658	66.2145	60.2715	55.678	0.745013	0.164218	-0.182386	0.288737	discordant
circ_5904	8:36850164-36858075	Dlc1	2.80393	1.51604	0	5.82105	1.54542	3.47987	221.51	160.7	192.402	208.83	217.905	182.113	1.32615	0.142594	0.078801	0.580439	concordant
circ_5905	8:36850164-36938758	Dlc1	0	0	4.6362	4.36579	3.09085	0	353.996	214.52	219.64	285.959	270.449	270.85	0.450852	0.698939	0.070578	0.673393	concordant
circ_5906	8:36937560-36938758	Dlc1	58.8825	60.6417	54.4753	104.779	88.0891	70.7574	473.163	323.675	335.545	406.018	405.673	381.046	0.592145	0.00908885	0.0748014	0.591057	concordant
circ_5924	8:47513283-47514877	Trappc11	2.80393	3.03208	4.6362	0	6.18169	0	72.9021	97.0267	107.212	107.689	113.589	89.3167	-0.860376	0.36423	0.155052	0.380524	discordant
circ_5925	8:47899436-47900856	Wwc2	2.80393	1.51604	2.3181	2.91053	1.54542	3.47987	19.6275	10.6123	20.2834	17.4632	20.8632	23.1992	0.27002	0.740978	0.271433	0.356033	concordant
circ_5928	8:48335589-48349413	Tenm3	2.80393	3.03208	2.3181	2.91053	0	1.15996	199.78	109.155	135.029	162.989	158.406	138.615	-0.894164	0.325982	0.0488199	0.797623	discordant
circ_5934	8:61329219-61330018	Sh3rf1	7.00982	9.09625	5.79525	2.91053	4.63627	2.31992	43.4609	66.7058	67.8044	64.7592	57.9534	68.4375	-1.12702	0.0762355	0.103755	0.602469	discordant
circ_5938	8:64811680-64834568	Klhl2	4.20589	3.03208	4.6362	1.45526	3.09085	0	73.6031	74.286	71.8611	88.7711	74.1803	78.2971	-1.44561	0.0884861	0.135351	0.389263	discordant
circ_5940	8:67882981-67908889	Psd3	1.40196	4.54812	2.3181	2.91053	1.54542	0	23.8334	15.1604	18.5448	19.6461	20.8632	31.3189	-0.890327	0.347724	0.334593	0.24301	discordant
circ_5941	8:67904117-67908889	Psd3	7.00982	3.03208	0	0	1.54542	2.31992	22.4314	15.9184	18.5448	24.0118	20.0905	27.259	-1.16675	0.277256	0.335441	0.201387	discordant
circ_5942	8:67960387-67964354	Psd3	0	3.03208	2.3181	4.36579	1.54542	2.31992	31.5442	25.7727	24.9196	30.5605	33.9993	37.1186	0.568461	0.522996	0.315189	0.162889	concordant
circ_5952	8:69935779-69936036	Gatad2a	4.20589	6.06417	3.47715	4.36579	1.54542	2.31992	135.99	139.476	161.687	147.709	151.451	134.555	-0.680647	0.347195	-0.0181452	0.89662	concordant
circ_5962	8:72367904-72380306	Eps15l1	26.6373	34.869	35.9305	14.5526	29.363	24.3591	103.745	95.5106	135.609	124.425	139.861	137.455	-0.5143	0.116927	0.255026	0.10992	discordant
circ_5970	8:77344640-77365160	Arhgap10	4.20589	10.6123	5.79525	1.45526	4.63627	3.47987	18.2255	29.5628	19.7038	21.829	20.0905	23.7791	-1.04265	0.121773	-0.018449	0.945504	concordant
circ_5984	8:79060250-79076538	Zfp827	0	13.6444	5.79525	1.45526	3.09085	2.31992	21.7304	15.1604	25.4991	18.9184	24.7268	25.5191	-1.41867	0.115265	0.135736	0.617166	discordant
circ_5985	8:79060250-79092066	Zfp827	5.60785	1.51604	12.7495	1.45526	3.09085	9.27966	21.7304	19.7085	30.1353	22.5566	28.5903	40.0185	-0.495189	0.517473	0.348541	0.209142	discordant
circ_5990	8:79091833-79092066	Zfp827	1.40196	0	6.9543	0	3.09085	2.31992	17.5245	20.4666	22.0219	18.9184	23.1813	37.1186	-0.666603	0.520945	0.41524	0.15826	discordant
circ_5992	8:79091833-79136663	Zfp827	0	3.03208	3.47715	4.36579	1.54542	4.63983	18.2255	15.9184	20.8629	16.0079	21.6359	29.5789	0.661506	0.417795	0.296628	0.308226	concordant
circ_5993	8:79118175-79120540	Zfp827	4.20589	19.7085	6.9543	10.1868	4.63627	9.27966	44.8628	75.8021	69.543	47.2961	65.6805	88.1568	-0.302316	0.622475	0.0883004	0.717081	discordant
circ_5994	8:79118175-79136663	Zfp827	91.1276	125.831	112.428	80.0395	103.543	88.1568	18.2255	18.9505	23.7605	17.4632	24.7268	43.4984	-0.279089	0.165372	0.50233	0.121707	discordant
circ_5998	8:79371784-79372364	Smad1	12.6177	6.06417	10.4314	7.27632	13.9088	5.79979	41.3579	33.3529	42.8848	57.4829	37.0901	51.6181	-0.161162	0.758514	0.312388	0.15303	discordant
circ_6013	8:84864058-84864552	Farsa	11.2157	6.06417	12.7495	8.73158	10.818	6.95975	180.152	213.762	166.324	187.729	205.541	160.654	-0.230408	0.641151	-0.0168871	0.906332	concordant
circ_6020	8:85875634-85879810	Phkb	2.80393	10.6123	3.47715	0	1.54542	2.31992	22.4314	35.627	26.6581	20.3737	24.7268	26.679	-1.88685	0.0360515	-0.223847	0.383568	concordant
circ_6021	8:85875634-85901957	Phkb	2.80393	7.58021	3.47715	1.45526	7.72711	1.15996	16.8236	21.2246	17.3857	16.0079	18.5451	16.2394	-0.453828	0.568128	-0.123002	0.647267	concordant
circ_6026	8:8639206-8639489	Efnb2	11.2157	7.58021	8.11335	7.27632	10.818	11.5996	64.4903	62.9157	59.1115	50.9342	65.6805	66.6976	0.156227	0.743834	-0.0188808	0.915837	discordant
circ_6034	8:8681384-8683973	Arglu1	2.80393	3.03208	4.6362	4.36579	4.63627	9.27966	475.967	435.862	484.483	439.49	470.581	481.962	0.796069	0.225342	-0.00488427	0.962143	discordant
circ_6035	8:86860426-86862110	N4bp1	16.8236	6.06417	2.3181	8.73158	6.18169	3.47987	30.8432	35.627	27.2377	37.1092	34.772	23.7791	-0.443967	0.526946	0.022866	0.925388	discordant
circ_6040	8:90932249-90933862	Chd9	0	1.51604	3.47715	0	3.09085	5.79979	22.4314	26.5307	28.9762	18.9184	27.8176	19.7193	0.764817	0.439993	-0.246481	0.339792	discordant
circ_6053	8:95365314-95366422	Mmp15	7.00982	10.6123	3.47715	7.27632	6.18169	10.4396	140.897	136.444	141.984	146.982	123.634	118.896	0.256388	0.648047	-0.109869	0.438858	discordant
circ_6064	9:100705153-100803354	Stag1	2.80393	6.06417	1.15905	0	1.54542	4.63983	114.26	111.429	95.6216	106.962	111.27	123.535	-0.492721	0.593139	0.0972392	0.509704	discordant
circ_6076	9:102618811-102619760	Cep63	2.80393	1.51604	0	4.36579	0	2.31992	45.5638	43.2072	49.2596	61.8487	49.4535	47.5583	0.674819	0.512999	0.193417	0.320356	concordant
circ_6097	9:108528589-108534618	Qrich1	4.20589	7.58021	5.79525	2.91053	9.27254	4.63983	235.53	229.68	240.503	288.87	282.04	257.511	-0.0827076	0.893672	0.228148	0.0434714	discordant
circ_6099	9:108528589-108544977	Qrich1	2.80393	6.06417	4.6362	4.36579	3.09085	9.27966	274.785	266.065	248.616	311.426	285.903	270.27	0.371244	0.569451	0.135867	0.232124	concordant
circ_6100	9:108533587-108534618	Qrich1	1.40196	3.03208	3.47715	2.91053	7.72711	1.15996	296.515	280.468	343.658	336.893	356.993	336.968	0.450138	0.587277	0.159144	0.162638	concordant
circ_6125	9:113944848-113951684	Ubp1	0	12.1283	2.3181	1.45526	0	2.31992	121.27	115.219	129.234	130.246	135.997	160.654	-1.69311	0.129302	0.22522	0.12046	discordant
circ_6131	9:115266094-115280519	Stt3b	2.80393	1.51604	6.9543	0	6.18169	0	257.26	265.307	234.128	262.675	268.131	215.752	-0.971117	0.338978	-0.0214653	0.864126	concordant
circ_6143	9:121727316-121731565	Nktr	2.80393	6.06417	1.15905	2.91053	0	3.47987	63.0884	46.9973	47.521	48.0237	49.4535	47.5583	-0.468415	0.594393	-0.118682	0.542844	concordant
circ_6146	9:122251147-122263789	Ano10	0	6.06417	2.3181	1.45526	9.27254	4.63983	252.353	282.742	237.605	289.597	279.722	234.891	0.857561	0.306116	0.0568393	0.650219	concordant
circ_6152	9:123542344-123552817	Sacm1l	1.40196	3.03208	1.15905	4.36579	4.63627	1.15996	103.044	109.155	108.951	110.6	102.771	96.2765	0.783969	0.366569	-0.0561094	0.696468	discordant
circ_6154	9:124423792-124440496		2.80393	6.06417	4.6362	2.91053	3.09085	5.79979	1.40196	3.03208	8.69287	2.91053	2.31813	5.21981	-0.127675	0.848997	-0.335749	0.608609	concordant
circ_6155	9:124423792-124440885		11.2157	27.2887	25.4991	37.8368	23.1813	27.839	1.40196	3.03208	8.69287	2.91053	2.31813	5.21981	0.465657	0.208615	-0.335762	0.60847	discordant
circ_6158	9:14571623-14575439	Amotl1	1.40196	9.09625	2.3181	1.45526	3.09085	3.47987	32.2452	40.1751	27.2377	36.3816	44.0445	35.3787	-0.565001	0.499108	0.222514	0.328079	discordant
circ_6159	9:14592754-14596600	Amotl1	7.00982	6.06417	4.6362	1.45526	0	0	35.7501	41.6911	28.3967	28.3776	24.7268	35.9587	-3.26123	0.00064868	-0.222304	0.358286	concordant
circ_6161	9:16246721-16247035	Fat3	0	4.54812	4.6362	4.36579	1.54542	0	34.3481	31.0788	30.1353	37.1092	33.2266	56.2579	-0.685555	0.489592	0.423308	0.081302	discordant
circ_6162	9:16374949-16378254	Fat3	72.9021	106.123	74.1792	61.1211	66.4532	54.518	49.0687	35.627	43.4643	39.2921	50.2262	67.8575	-0.472552	0.0409855	0.303815	0.192127	discordant
circ_6170	9:20473028-20476478	Zfp426	8.41178	3.03208	2.3181	2.91053	4.63627	2.31992	88.3237	120.525	104.314	120.059	130.588	96.2765	-0.469399	0.530455	0.143038	0.395522	discordant
circ_6180	9:22024674-22036860	Elavl3	1.40196	4.54812	4.6362	7.27632	0	4.63983	178.049	165.249	189.505	162.262	188.542	204.153	0.181705	0.816245	0.0592068	0.659963	concordant
circ_6184	9:22036312-22036860	Elavl3	5.60785	6.06417	4.6362	10.1868	15.4542	6.95975	457.04	390.381	540.697	454.77	453.582	541.7	0.954161	0.0830341	0.0621703	0.635997	concordant
circ_6187	9:22643745-22659145	Bbs9	1.40196	6.06417	3.47715	1.45526	3.09085	1.15996	34.3481	43.9652	30.7148	52.3895	51.7717	38.8586	-0.91164	0.280846	0.391895	0.0774555	discordant
circ_6188	9:22643745-22679064	Bbs9	2.80393	12.1283	4.6362	5.82105	6.18169	8.1197	30.1422	46.2393	35.9305	45.1132	46.3627	33.6388	0.0987606	0.871855	0.150447	0.511732	concordant
circ_6191	9:22887581-22887996	Bbs9	4.20589	7.58021	1.15905	5.82105	3.09085	2.31992	10.5147	19.7085	16.8062	15.2803	14.6815	15.6594	-0.153144	0.840852	-0.0391388	0.898641	concordant
circ_6200	9:32181842-32190061	Arhgap32	8.41178	7.58021	4.6362	10.1868	1.54542	2.31992	35.7501	27.2887	33.0329	34.9263	37.0901	41.1785	-0.542951	0.429092	0.236924	0.27379	discordant
circ_6201	9:32181842-32208265	Arhgap32	7.00982	3.03208	3.47715	0	4.63627	1.15996	33.6471	21.2246	29.5558	36.3816	28.5903	34.7987	-1.2158	0.147634	0.237334	0.319228	discordant
circ_6205	9:3441055-3460131	Cwf19l2	2.80393	3.03208	1.15905	1.45526	6.18169	5.79979	27.3383	28.0468	28.3967	44.3855	34.772	24.9391	0.962474	0.217381	0.29764	0.236484	concordant
circ_6212	9:3634439-3635157	Gucy1a2	2.80393	7.58021	1.15905	4.36579	0	2.31992	10.5147	3.7901	10.4314	5.82105	7.72711	11.0196	-0.656138	0.466738	-0.0121869	0.978181	concordant
circ_6216	9:36923584-36936492	Pknox2	0	3.03208	2.3181	1.45526	0	2.31992	42.0589	46.9973	45.7824	32.0158	46.3627	38.2786	-0.358485	0.728859	-0.212465	0.305464	concordant
circ_6223	9:41475006-41528200	2610203C20Rik	4.20589	15.1604	3.47715	2.91053	0	1.15996	3.50491	8.33823	9.27239	8.73158	3.86356	2.31992	-2.30094	0.0108692	-0.53268	0.339492	concordant
circ_6229	9:42057271-42072346	Sorl1	4.20589	1.51604	2.3181	0	3.09085	0	46.9658	75.0441	61.4296	42.9303	57.1806	69.0175	-1.39239	0.178013	-0.106585	0.632328	concordant
circ_6230	9:42437115-42443075	Tbcel	2.80393	15.1604	6.9543	8.73158	7.72711	2.31992	52.5736	58.3676	52.1572	53.8447	57.9534	55.098	-0.4203	0.531777	0.0355182	0.839714	discordant
circ_6231	9:42437115-42444588	Tbcel	9.81374	12.1283	5.79525	5.82105	13.9088	9.27966	32.2452	41.6911	41.1463	46.5684	54.0898	42.9184	0.0852068	0.869492	0.309253	0.133744	concordant
circ_6232	9:42437115-42451762	Tbcel	1.40196	9.09625	2.3181	0	1.54542	3.47987	31.5442	32.5949	31.2943	32.0158	35.5447	30.1589	-1.13742	0.231644	0.0287959	0.893684	discordant
circ_6238	9:44828784-44829271	Kmt2a	5.60785	7.58021	6.9543	5.82105	1.54542	4.63983	23.1324	6.82219	17.9653	8.00395	20.0905	26.099	-0.691831	0.262188	0.178787	0.681327	discordant
circ_6247	9:45972942-45978729	Pafah1b2	5.60785	4.54812	4.6362	5.82105	0	6.95975	807.531	722.394	842.629	813.492	778.893	807.91	-0.128434	0.852664	0.0159224	0.87504	discordant
circ_6250	9:47787971-47799530	Cadm1	5.60785	6.06417	3.47715	2.91053	4.63627	1.15996	789.305	747.408	617.773	723.994	696.213	717.434	-0.809194	0.260502	-0.00975298	0.931195	concordant
circ_6262	9:52143675-52144426	Zc3h12c	1.40196	3.03208	2.3181	2.91053	3.09085	1.15996	42.7599	26.5307	34.7715	42.9303	32.4539	33.0588	0.0243222	0.977257	0.0520936	0.826127	concordant
circ_6265	9:53566717-53567024	Npat	2.80393	0	0	2.91053	4.63627	1.15996	47.6668	52.3034	37.0896	48.7513	49.4535	38.2786	1.45912	0.166677	-0.00486493	0.981799	discordant
circ_6281	9:55807013-55859918	Scaper	4.20589	0	4.6362	5.82105	3.09085	4.63983	58.8825	63.6737	68.9634	56.0276	69.544	61.4778	0.525215	0.471189	-0.0400961	0.817149	discordant
circ_6282	9:55838120-55859918	Scaper	8.41178	10.6123	11.5905	14.5526	12.3634	12.7595	61.6864	73.528	64.9068	81.4947	82.6801	67.2775	0.356861	0.401626	0.205466	0.224132	concordant
circ_6286	9:56145489-56147578	Tspan3	8.41178	4.54812	23.181	1.45526	10.818	2.31992	445.824	507.116	444.495	504.249	464.4	419.905	-1.36224	0.0691785	-0.00960391	0.931655	concordant
circ_6298	9:58955959-58990508	Neo1	2.80393	3.03208	2.3181	1.45526	0	0	124.775	113.703	156.472	135.339	146.042	159.494	-2.19163	0.0492165	0.154713	0.317932	discordant
circ_6299	9:58978625-58990508	Neo1	7.00982	6.06417	1.15905	4.36579	3.09085	1.15996	91.8286	103.091	124.018	107.689	119.77	133.395	-0.68867	0.38821	0.176277	0.268974	discordant
circ_6308	9:59436771-59454469	Arih1	0	1.51604	5.79525	1.45526	4.63627	2.31992	184.358	190.263	215.583	195.733	193.951	187.333	0.0700197	0.940764	-0.0365408	0.77032	discordant
circ_6314	9:59801914-59843138	Myo9a	5.60785	0	4.6362	2.91053	3.09085	2.31992	102.343	106.881	78.8154	96.0474	72.6349	70.7574	-0.355293	0.656564	-0.263426	0.148208	concordant
circ_6325	9:62068385-62070613	Glce	1.40196	7.58021	1.15905	8.73158	1.54542	3.47987	83.4168	90.9625	59.691	87.3158	74.953	49.2982	0.487386	0.560809	-0.148045	0.50839	discordant
circ_6326	9:62068385-62088519	Glce	7.00982	6.06417	10.4314	4.36579	4.63627	0	61.6864	76.5601	41.7258	66.2145	59.4988	34.2187	-1.47178	0.0326816	-0.17192	0.519466	concordant
circ_6328	9:62912750-62923655	Pias1	4.20589	4.54812	2.3181	0	7.72711	3.47987	46.9658	56.8516	59.691	52.3895	58.7261	42.9184	0.0210819	0.97879	-0.0995719	0.612569	discordant
circ_6329	9:62919351-62923655	Pias1	1.40196	4.54812	3.47715	0	3.09085	0	58.8825	49.2713	57.3729	45.8408	48.6808	41.7585	-1.6026	0.111233	-0.290045	0.12189	concordant
circ_6334	9:63616686-63619231	Aagab	2.80393	6.06417	3.47715	8.73158	4.63627	9.27966	80.6129	98.5427	82.872	104.779	94.2708	103.816	0.904471	0.139384	0.214942	0.164965	concordant
circ_6335	9:64160821-64161441	Zwilch	2.80393	3.03208	4.6362	1.45526	1.54542	6.95975	2.10295	5.30615	4.6362	3.63816	6.18169	1.15996	0.00418074	0.994975	-0.193043	0.755152	discordant
circ_6336	9:64204431-64214609	Map2k1	1.40196	4.54812	2.3181	1.45526	0	3.47987	96.7355	119.767	84.0311	116.421	90.4072	67.8575	-0.536986	0.55482	-0.131333	0.520861	concordant
circ_6341	9:64647815-64660514	Megf11	0	4.54812	2.3181	1.45526	6.18169	2.31992	46.2648	81.8662	46.362	54.5724	73.4076	47.5583	0.488853	0.580582	0.0102359	0.96715	concordant
circ_6360	9:65794622-65795495	Zfp609	46.2648	56.0935	45.2029	33.4711	29.363	35.9587	9.81374	9.85427	12.17	10.1868	6.9544	13.3395	-0.558615	0.03169	-0.0437663	0.902741	concordant
circ_6362	9:65958329-65958721	Csnk1g1	4.20589	4.54812	2.3181	2.91053	4.63627	2.31992	34.3481	31.0788	23.181	40.0197	26.2722	31.8988	-0.159399	0.827445	0.160202	0.516719	discordant
circ_6369	9:66540062-66547955	Usp3	0	4.54812	3.47715	1.45526	0	2.31992	213.098	285.774	205.731	219.745	208.632	166.454	-0.905444	0.362929	-0.244591	0.113385	concordant
circ_6371	9:66540062-66566903	Usp3	33.6471	56.0935	31.2943	40.7474	35.5447	23.1992	130.383	156.91	121.7	124.425	103.543	103.816	-0.283202	0.384088	-0.298628	0.0536427	concordant
circ_6373	9:66562554-66566903	Usp3	9.81374	16.6765	6.9543	14.5526	13.9088	17.3994	171.04	228.922	168.062	178.27	162.269	155.434	0.501806	0.25825	-0.192892	0.192283	discordant
circ_6389	9:69798228-69806904	B230323A14Rik	2.80393	6.06417	0	2.91053	0	0							-1.44287	0.228832
circ_6393	9:7023311-7049192	Dync2h1	4.20589	6.06417	2.3181	0	3.09085	1.15996	16.1226	21.2246	24.34	18.9184	27.0449	17.3994	-1.45683	0.0972559	0.014306	0.959793	discordant
circ_6394	9:7023311-7050483	Dync2h1	5.60785	4.54812	5.79525	1.45526	0	0	15.4216	14.4024	20.8629	12.3697	15.4542	22.0392	-3.14806	0.00104512	-0.0173765	0.955593	concordant
circ_6397	9:70469355-70476668	Rnf111	4.20589	9.09625	3.47715	2.91053	6.18169	1.15996	67.2942	50.0294	57.9525	61.8487	65.6805	69.0175	-0.719742	0.32388	0.1654	0.352911	discordant
circ_6399	9:70559037-70562861	Sltm	2.80393	4.54812	4.6362	7.27632	3.09085	3.47987	53.2746	37.901	28.3967	40.7474	37.0901	41.7585	0.174469	0.795021	0.0128819	0.957571	concordant
circ_6400	9:70703287-70722771	Adam10	1.40196	1.51604	5.79525	2.91053	3.09085	2.31992	71.5001	56.8516	62.5887	80.7671	48.6808	57.4179	-0.168188	0.835267	-0.0326891	0.873315	concordant
circ_6414	9:72591751-72593360	Rfx7	22.4314	19.7085	15.0676	16.0079	12.3634	12.7595	44.8628	35.627	37.6691	45.1132	33.9993	42.9184	-0.459201	0.227412	0.0522841	0.80374	discordant
circ_6419	9:72842695-72858949	Prtg	8.41178	7.58021	8.11335	1.45526	7.72711	3.47987	39.255	37.143	31.2943	47.2961	27.8176	24.3591	-0.940665	0.121406	-0.119002	0.653781	concordant
circ_6432	9:77957141-77961053	Elovl5	2.80393	3.03208	4.6362	4.36579	1.54542	1.15996	227.819	272.129	188.346	221.2	196.269	153.114	-0.609453	0.442309	-0.270851	0.0974875	concordant
circ_6440	9:80087430-80103764	Senp6	9.81374	9.09625	4.6362	8.73158	10.818	1.15996	152.814	138.718	130.393	127.336	155.315	164.134	-0.222814	0.732056	0.08725	0.552101	discordant
circ_6443	9:80092267-80103764	Senp6	2.80393	4.54812	4.6362	2.91053	6.18169	6.95975	133.187	122.799	128.075	134.612	150.679	161.814	0.422486	0.512754	0.221519	0.11255	concordant
circ_6444	9:80092267-80111453	Senp6	5.60785	0	2.3181	0	3.09085	0	145.103	146.298	146.04	167.355	155.315	145.575	-1.36332	0.239954	0.0956135	0.469552	discordant
circ_6451	9:82926397-82933067	Phip	4.20589	12.1283	1.15905	2.91053	4.63627	4.63983	218.706	171.313	186.607	167.355	160.724	171.674	-0.429157	0.575821	-0.205436	0.125385	concordant
circ_6452	9:82926397-82945918	Phip	0	10.6123	2.3181	11.6421	6.18169	6.95975	208.192	159.184	181.391	165.172	149.906	175.154	0.969583	0.184574	-0.160851	0.251467	discordant
circ_6453	9:82926397-82959851	Phip	9.81374	3.03208	3.47715	1.45526	6.18169	1.15996	144.402	114.461	130.393	115.693	100.452	128.755	-0.918087	0.247384	-0.170289	0.265908	concordant
circ_6459	9:83988776-84012619	Bckdhb	5.60785	6.06417	1.15905	1.45526	3.09085	2.31992	20.3285	25.7727	20.2834	18.9184	15.4542	23.1992	-0.795131	0.326197	-0.178139	0.507994	concordant
circ_6462	9:86372341-86440754	Ube2cbp	0	4.54812	2.3181	0	3.09085	2.31992	14.0196	18.1925	13.3291	21.1013	16.9997	17.9793	-0.28154	0.773627	0.311166	0.267896	discordant
circ_6485	9:96287601-96310688	Tfdp2	0	3.03208	2.3181	2.91053	0	0	29.4412	37.901	34.7715	25.4671	27.0449	28.419	-0.845938	0.463934	-0.329415	0.141302	concordant
circ_6490	9:96591950-96611499	Rasa2	33.6471	56.0935	27.8172	43.6579	38.6356	30.1589	31.5442	24.2567	34.7715	23.2842	23.9541	28.9989	-0.0539128	0.864344	-0.249254	0.303668	concordant
circ_6491	9:96602713-96611499	Rasa2	28.0393	25.7727	6.9543	14.5526	16.9997	6.95975	44.8628	44.7232	44.0439	34.9263	39.4083	44.6584	-0.654012	0.225726	-0.158273	0.42545	concordant
circ_6496	9:97799348-97799470	Clstn2	2.80393	0	2.3181	4.36579	0	1.15996	99.5394	68.9799	89.2468	104.779	85.771	89.3167	0.0382486	0.971057	0.113857	0.510282	concordant
circ_6509	X:101213774-101215578	Snx12	2.80393	4.54812	3.47715	4.36579	4.63627	3.47987	89.0247	96.2686	69.543	82.95	90.4072	65.5376	0.187685	0.783012	-0.0940612	0.608724	discordant
circ_6529	X:13568476-13586965	Cask	1.40196	1.51604	3.47715	0	3.09085	2.31992	105.848	149.33	122.28	133.157	112.816	115.416	-0.269879	0.76841	-0.0606233	0.703592	concordant
circ_6534	X:136957899-136975502	Tmsb15l,Tmsb15b2,Tmsb15b1	4.20589	39.4171	17.3857	21.829	20.0905	18.5593	25.9363	55.3355	54.4753	45.1132	43.2718	37.6986	0.000421054	0.999269	-0.113106	0.666146	discordant
circ_6535	X:136975398-136975502	Tmsb15l,Tmsb15b1	11.2157	7.58021	4.6362	8.73158	4.63627	3.47987	26.6373	46.9973	39.9872	48.0237	32.4539	28.9989	-0.46685	0.439426	-0.0589938	0.822809	concordant
circ_6542	X:142752040-142806068	Tmem164	2.80393	0	1.15905	0	3.09085	2.31992	147.907	187.231	155.313	161.534	131.361	128.175	0.396697	0.702254	-0.219447	0.144034	discordant
circ_6544	X:142752040-142834393	Tmem164	1.40196	3.03208	2.3181	7.27632	7.72711	2.31992	44.1619	54.5775	48.1005	56.0276	42.4991	38.2786	1.24508	0.101684	-0.106518	0.611901	discordant
circ_6546	X:142832501-142834393	Tmem164	4.20589	12.1283	5.79525	8.73158	7.72711	12.7595	105.848	136.444	108.951	114.238	94.2708	96.2765	0.453006	0.401729	-0.201646	0.203735	discordant
circ_6551	X:144346682-144349419	Alg13	0	6.06417	6.9543	1.45526	0	3.47987	11.9167	12.8864	11.011	10.1868	12.3634	12.1796	-1.23573	0.196556	-0.0327239	0.916984	concordant
circ_6556	X:151835224-151843155	Huwe1	8.41178	4.54812	2.3181	4.36579	6.18169	3.47987	276.187	196.327	256.15	225.566	236.45	352.627	-0.11143	0.868206	0.163378	0.347664	discordant
circ_6578	X:20376881-20381819	Rp2h	2.80393	13.6444	3.47715	5.82105	7.72711	1.15996	48.3677	46.2393	39.9872	37.1092	44.0445	43.4984	-0.441697	0.566878	-0.102575	0.606645	concordant
circ_6592	X:48558269-48567113	Zfp280c	4.20589	3.03208	4.6362	2.91053	0	2.31992	46.2648	46.2393	40.5667	35.654	44.8173	53.358	-1.07566	0.176445	0.0226301	0.914483	discordant
circ_6600	X:50569277-50595615	Firre	5.60785	7.58021	10.4314	2.91053	18.5451	9.27966	25.9363	18.1925	22.6015	10.9145	14.6815	21.4592	0.337804	0.576345	-0.481143	0.108926	discordant
circ_6601	X:50569277-50598288	Firre	7.00982	7.58021	8.11335	4.36579	9.27254	5.79979	21.0295	14.4024	16.2267	5.82105	10.0452	17.9793	-0.244916	0.651063	-0.572543	0.130089	concordant
circ_6602	X:50569277-50600898	Firre	2.80393	12.1283	8.11335	2.91053	9.27254	6.95975	29.4412	18.9505	24.34	10.1868	17.7724	22.6192	-0.25281	0.681775	-0.506903	0.10019	concordant
circ_6603	X:50569277-50603525	Firre	8.41178	7.58021	4.6362	4.36579	6.18169	10.4396	21.7304	20.4666	20.2834	9.45921	13.1361	20.8792	0.0954242	0.866307	-0.489492	0.112915	discordant
circ_6605	X:50569277-50612850	Firre	4.20589	1.51604	0	0	4.63627	3.47987	21.0295	12.8864	15.0676	8.00395	10.0452	18.5593	0.537764	0.590908	-0.386229	0.290936	discordant
circ_6606	X:50569277-50615515	Firre	5.60785	7.58021	12.7495	2.91053	0	10.4396	24.5344	16.6765	20.8629	8.73158	17.7724	23.1992	-0.852443	0.227729	-0.302761	0.359637	concordant
circ_6607	X:50580581-50581556	Firre	5.60785	3.03208	2.3181	0	4.63627	4.63983	20.3285	23.4986	27.8172	11.6421	13.9088	25.5191	-0.17444	0.825671	-0.463053	0.139809	concordant
circ_6611	X:50584679-50600898	Firre	4.20589	6.06417	4.6362	2.91053	7.72711	1.15996	30.1422	28.0468	32.4534	16.7355	30.1357	34.7987	-0.401424	0.570533	-0.141499	0.597303	concordant
circ_6612	X:50584679-50603525	Firre	7.00982	0	3.47715	0	0	4.63983	22.4314	29.5628	28.3967	16.0079	25.4995	33.0588	-0.974514	0.367604	-0.0925534	0.741456	concordant
circ_6613	X:50584679-50615515	Firre	7.00982	6.06417	0	4.36579	7.72711	13.9195	25.2353	25.7727	28.9762	15.2803	30.1357	35.3787	1.06666	0.139088	0.023401	0.934924	concordant
circ_6619	X:56634795-56638388	Slc9a6	0	3.03208	4.6362	4.36579	6.18169	3.47987	51.1717	55.3355	52.1572	74.9461	62.5896	63.2177	0.742655	0.326447	0.338568	0.054643	concordant
circ_6628	X:74035348-74037332	Mecp2	1.40196	0	0	4.36579	4.63627	3.47987	25.9363	12.1283	31.2943	24.7395	28.5903	34.2187	2.79106	0.00621169	0.321274	0.286926	concordant
circ_6638	X:93461369-93518554	Pola1	0	4.54812	3.47715	2.91053	0	0	3.50491	9.09625	4.6362	4.36579	5.40898	4.63983	-1.3838	0.219433	-0.232404	0.642313	concordant
circ_6639	X:93620505-93626612	Pola1	2.80393	3.03208	2.3181	5.82105	7.72711	3.47987	13.3187	15.1604	20.8629	9.45921	16.9997	15.6594	0.986503	0.158012	-0.238316	0.46158	discordant
circ_6641	X:94098283-94114263	Zfx	12.6177	16.6765	8.11335	2.91053	3.09085	6.95975	22.4314	28.0468	27.2377	25.4671	31.6812	24.9391	-1.40446	0.0142388	0.0688574	0.773057	discordant
circ_6655	X:50567540-50581556	Firre	5.60785	10.6123	8.11335	1.45526	4.63627	13.9195	16.1226	13.6444	19.1243	10.1868	13.9088	21.4592	-0.199789	0.760108	-0.087216	0.79102	concordant
