# Supplementary material for: FUS affects circular RNA expression in murine embryonic stem cell-derived motor neurons
Source: Nat Commun. 2017 Mar 30;8:14741. doi: 10.1038/ncomms14741 (PMC5379105; doi:10.1038/ncomms14741)
Supplement: Supplementary Data 2 — List of 136 circRNAs deregulated in the absence of FUS, in in vitro-derived mESC-MNs. [file ncomms14741-s3.xls]

## Sheet: Foglio1
Supplementary Data 2
List of 136 circRNAs deregulated in the absence of FUS, in in vitro-derived mESC-MNs.
ID	Coordinates_GRCm38	Host_Gene_Name	Norm_Reads_Circ_WT1	Norm_Reads_Circ_WT2	Norm_Reads_Circ_WT3	Norm_Reads_Circ_KO1	Norm_Reads_Circ_KO2	Norm_Reads_Circ_KO3	Norm_Reads_Lin_WT1	Norm_Reads_Lin_WT2	Norm_Reads_Lin_WT3	Norm_Reads_Lin_KO1	Norm_Reads_Lin_KO2	Norm_Reads_Lin_KO3	Log2_FC_Circ	P-value_Circ	Log2_FC_Lin	P-value_Lin	Concordance_FC_Circ_VS_Lin
circ_0065	10:12436281-12455564	Utrn	25.2353	68.2219	34.7715	24.7395	15.4542	20.8792	257.961	204.666	196.459	306.333	208.632	167.614	-1.04595	0.0081271	0.0483564	0.79847	discordant
circ_0079	10:128242310-128242718	Timeless	4.20589	3.03208	2.3181	1.45526	0	0	25.2353	23.4986	22.6015	19.6461	23.1813	17.3994	-2.40179	0.0261312	-0.254024	0.311698	concordant
circ_0085	10:18089448-18096336	Reps1	8.41178	9.09625	9.27239	2.91053	1.54542	3.47987	57.4805	65.1898	84.6106	66.9421	76.4984	70.1774	-1.65323	0.00784014	0.0330176	0.857318	discordant
circ_0172	10:59192166-59192815	Sept10	1.40196	3.03208	0	2.91053	7.72711	4.63983	17.5245	16.6765	11.011	12.3697	16.2269	10.4396	1.77207	0.0366635	-0.211708	0.519688	discordant
circ_0222	10:76797795-76800914	Pcbp3	1.40196	0	0	5.82105	4.63627	3.47987	285.3	244.841	257.309	315.065	292.085	217.492	2.93799	0.00339152	0.0622294	0.660246	concordant
circ_0273	10:93221587-93239043	Cdk17	8.41178	9.09625	8.11335	1.45526	0	2.31992	147.907	156.91	141.404	181.908	169.997	109.616	-2.50026	0.000540692	0.0431786	0.806529	discordant
circ_0326	11:106248347-106248622		1.40196	0	0	2.91053	7.72711	2.31992							2.80813	0.0106533
circ_0384	11:19998120-20008477	Spred2	9.81374	7.58021	4.6362	0	3.09085	0	8.41178	0	6.37477	12.3697	9.27254	12.7595	-2.76461	0.00126036	1.17625	0.024154	discordant
circ_0437	11:29705535-29708770	Rtn4	25.2353	51.5454	42.8848	21.829	29.363	16.2394	407.971	319.127	351.771	398.742	411.855	412.365	-0.844096	0.0163481	0.180487	0.113767	discordant
circ_0522	11:52236837-52245121	Skp1a	2.80393	7.58021	3.47715	0	1.54542	0	1755.96	1754.06	1623.83	1737.58	1965.01	1654.68	-2.8984	0.00592557	0.0611957	0.554354	discordant
circ_0577	11:6313788-6316855	Ogdh	0	0	0	2.91053	3.09085	3.47987	110.054	87.9304	87.5082	89.4987	103.543	104.396	4.30985	0.00173016	0.0623852	0.697061	concordant
circ_0589	11:69649728-69651723	Fxr2	9.81374	9.09625	12.7495	5.82105	6.18169	3.47987	276.888	322.159	284.547	300.512	318.357	255.771	-1.06584	0.045036	-0.0167118	0.89133	concordant
circ_0593	11:70874746-70884968	Rpl23a-ps2,Rabep1	28.0393	24.2567	18.5448	8.73158	12.3634	6.95975	119.167	103.091	107.212	101.868	95.8162	106.136	-1.33808	0.00120091	-0.113957	0.432149	concordant
circ_0594	11:70874746-70887171	Rpl23a-ps2,Rabep1	21.0295	21.2246	23.181	17.4632	9.27254	6.95975	112.157	116.735	109.53	90.954	85.771	91.6367	-0.980804	0.0167896	-0.330811	0.0213072	concordant
circ_0842	12:24854879-24882794	Mboat2	7.00982	3.03208	2.3181	1.45526	1.54542	0	63.0884	69.7379	56.2139	76.4013	61.8169	64.3776	-1.95762	0.0423031	0.1052	0.548976	discordant
circ_0843	12:24878191-24882794	Mboat2	22.4314	33.3529	35.9305	4.36579	10.818	10.4396	108.652	105.365	90.9854	128.063	99.6798	108.456	-1.81216	1.17581e-05	0.144388	0.354446	discordant
circ_0844	12:24878191-24924294	Mboat2	23.8334	22.7406	15.0676	10.1868	12.3634	5.79979	91.1276	71.2539	73.0201	99.6855	73.4076	77.7172	-1.12964	0.00981366	0.0909601	0.608309	discordant
circ_0906	12:51619814-51661713	Strn3	12.6177	15.1604	15.0676	10.1868	0	8.1197	89.0247	110.671	82.872	90.954	78.8166	103.816	-1.15962	0.0315983	-0.0339992	0.843104	concordant
circ_0907	12:51621780-51661713	Strn3	21.0295	16.6765	15.0676	7.27632	4.63627	2.31992	117.765	134.928	118.223	117.876	112.043	128.175	-1.89626	0.000191392	-0.0440515	0.75592	concordant
circ_0918	12:51759219-51761170	Hectd1	7.00982	7.58021	5.79525	2.91053	0	2.31992	187.863	178.135	161.687	200.099	193.178	182.113	-1.79265	0.0127388	0.125592	0.321011	discordant
circ_0919	12:52516079-52519967	Arhgap5	84.1178	119.767	69.543	59.6658	61.8169	46.3983	60.2844	63.6737	60.8501	64.0316	71.8622	70.7574	-0.700411	0.00560623	0.163188	0.318082	discordant
circ_0920	12:52516079-52542636	Arhgap5	18.2255	22.7406	17.3857	10.1868	10.818	10.4396	39.956	41.6911	31.8739	50.9342	43.2718	45.8183	-0.869614	0.02618	0.312478	0.126436	discordant
circ_0928	12:53010474-53072511	Akap6	0	0	1.15905	2.91053	4.63627	2.31992	297.216	263.791	322.795	274.317	261.176	309.129	2.44593	0.023499	-0.0652667	0.589926	discordant
circ_0951	12:57303345-57307464	Mipol1	2.80393	3.03208	3.47715	0	1.54542	0	7.00982	13.6444	9.27239	10.1868	9.27254	6.95975	-2.4016	0.0261427	-0.182116	0.637605	concordant
circ_0964	12:69302324-69303962	Klhdc2	2.80393	6.06417	5.79525	2.91053	1.54542	0	787.203	852.015	788.154	938.645	947.344	777.752	-1.72104	0.0397795	0.133122	0.225851	discordant
circ_1081	13:104294447-104314383	Adamts6	5.60785	3.03208	8.11335	0	0	1.15996	5.60785	2.27406	2.89762	3.63816	5.40898	4.05985	-3.25254	0.00112194	0.269083	0.615544	discordant
circ_1094	13:106910200-106910816	Ipo11	0	0	1.15905	2.91053	6.18169	2.31992	103.044	131.138	118.223	131.701	117.452	117.736	2.63978	0.0146187	0.0584709	0.691227	concordant
circ_1165	13:36232122-36246494	Fars2	1.40196	10.6123	8.11335	1.45526	0	2.31992	32.2452	56.0935	33.6124	47.2961	44.8173	38.8586	-2.17779	0.0135809	0.109941	0.646804	discordant
circ_1223	13:59454535-59546383	Agtpbp1	9.81374	7.58021	4.6362	1.45526	3.09085	1.15996							-1.88418	0.0104116
circ_1224	13:59460469-59462173	Agtpbp1	1.40196	0	0	2.91053	3.09085	4.63983	195.574	127.347	160.528	166.628	166.906	165.874	2.628	0.0120135	0.0448198	0.772258	concordant
circ_1241	13:64243634-64248499	Cdc14b	14.0196	21.2246	11.5905	5.82105	1.54542	6.95975	7.00982	1.51604	5.79525	3.63816	3.86356	5.21981	-1.59753	0.00310217	-0.1774	0.74462	concordant
circ_1270	13:74493850-74512556		5.60785	1.51604	1.15905	5.82105	4.63627	11.5996	3.50491	8.33823	3.47715	6.54869	8.49983	7.53972	1.43698	0.0455915	0.589169	0.204228	concordant
circ_1389	14:122971740-122973285	Tmtc4	1.40196	3.03208	1.15905	7.27632	7.72711	5.79979	135.289	81.8662	65.4863	76.4013	79.5893	72.4974	1.83798	0.0102515	-0.303843	0.187202	discordant
circ_1456	14:31061469-31074982	Pbrm1	8.41178	13.6444	8.11335	8.73158	0	0	288.104	185.715	202.834	180.453	192.405	194.873	-1.77662	0.0214648	-0.252254	0.10857	concordant
circ_1481	14:35321641-35323434	Grid1	1.40196	0	1.15905	2.91053	6.18169	3.47987	52.5736	23.4986	34.7715	24.7395	38.6356	34.7987	2.0066	0.0285731	-0.176958	0.536497	discordant
circ_1583	14:68120472-68120633	Nefm	8.41178	1.51604	8.11335	1.45526	3.09085	1.15996	1.40196	0	2.3181	0.727632	0	1.15996	-1.66674	0.0375751	-0.884169	0.37695	concordant
circ_1586	14:68120533-68120717	Nefm	5.60785	3.03208	2.3181	0	0	1.15996							-2.59055	0.0156938
circ_1643	14:87472076-87487287	Tdrd3	7.00982	12.1283	12.7495	1.45526	7.72711	2.31992	96.7355	52.3034	50.4186	62.5763	66.4532	54.518	-1.49983	0.0147894	-0.120296	0.618267	concordant
circ_1733	15:39566943-39616510	Rims2	51.8726	84.8983	70.702	34.9263	29.363	32.4788	94.6325	83.3823	73.5996	75.6737	71.0894	55.098	-1.09117	5.19418e-05	-0.322453	0.0750236	concordant
circ_1839	15:82825231-82857284	Tcf20	60.2844	62.1577	56.7934	24.7395	29.363	31.3189	8.41178	9.09625	12.7495	5.82105	15.4542	11.5996	-1.05281	3.14805e-05	0.100375	0.800792	discordant
circ_1840	15:82851513-82857284	Tcf20	47.6668	100.059	85.7696	53.8447	35.5447	35.9587	67.9952	100.059	90.9854	44.3855	61.0442	44.0784	-0.899067	0.00250557	-0.799711	6.98339e-05	concordant
circ_1894	15:98084970-98087133	Senp1	7.00982	9.09625	8.11335	1.45526	4.63627	0	36.4511	34.869	26.0786	29.1053	26.2722	31.3189	-2.03802	0.00422052	-0.149095	0.521698	concordant
circ_1913	16:11445165-11447508	Snx29	2.80393	3.03208	2.3181	1.45526	0	0	39.255	38.6591	53.8958	32.0158	47.9081	47.5583	-2.19163	0.0492165	-0.0543984	0.811742	concordant
circ_2000	16:33421321-33434974	Zfp148	29.4412	24.2567	25.4991	18.9184	18.5451	11.5996	74.3041	64.4318	63.7477	61.1211	68.7713	70.7574	-0.714307	0.0383834	-0.0086062	0.958727	concordant
circ_2007	16:33466855-33468183	Zfp148	7.00982	7.58021	8.11335	2.91053	0	2.31992	79.9119	57.6096	73.5996	69.125	65.6805	62.6377	-1.96632	0.00503066	-0.103696	0.555325	concordant
circ_2110	16:94383912-94385423	Ttc3	5.60785	6.06417	3.47715	13.0974	15.4542	5.79979	243.241	203.908	190.664	221.928	203.996	212.852	1.14156	0.0490519	0.00450022	0.972319	concordant
circ_2111	16:94383912-94393174	Ttc3	91.1276	81.8662	76.4973	32.0158	29.363	17.3994	175.245	150.846	164.005	197.916	180.042	227.932	-1.68402	1.62556e-10	0.309268	0.0228437	discordant
circ_2161	17:21661315-21687927	3110052M02Rik	2.80393	10.6123	4.6362	1.45526	3.09085	1.15996	7.00982	6.06417	8.11335	5.82105	8.49983	11.0196	-1.59491	0.04861	0.264987	0.510402	discordant
circ_2184	17:25235182-25235627	Gnptg	4.20589	13.6444	5.79525	1.45526	3.09085	2.31992	173.843	172.071	161.687	159.351	192.405	168.774	-1.68502	0.0227491	0.0357904	0.786502	discordant
circ_2193	17:26736789-26743131	Crebrf	7.00982	9.09625	12.7495	4.36579	3.09085	3.47987	13.3187	17.4345	12.7495	26.1947	26.2722	13.3395	-1.3852	0.0192695	0.582496	0.0741264	discordant
circ_2196	17:26739543-26743131	Crebrf	11.2157	16.6765	20.8629	11.6421	1.54542	9.27966	19.6275	27.2887	20.8629	30.5605	35.5447	20.8792	-1.08033	0.0371588	0.348941	0.199097	discordant
circ_2254	17:43037595-43040189	Tnfrsf21	0	3.03208	0	5.82105	4.63627	2.31992	84.8188	78.0761	104.894	94.5921	98.9071	123.535	2.00634	0.0365167	0.242476	0.159764	concordant
circ_2268	17:50606295-50611195	Plcl2	16.8236	18.1925	16.2267	5.82105	7.72711	5.79979	35.0491	28.8048	28.9762	34.9263	30.9085	37.1186	-1.39147	0.00179522	0.157852	0.471599	discordant
circ_2290	17:6118296-6139156	Tulp4	4.20589	3.03208	4.6362	1.45526	0	0	91.8286	72.77	90.4058	69.8526	114.361	115.416	-2.74762	0.00727722	0.232345	0.239789	discordant
circ_2292	17:6137211-6139156	Tulp4	330.863	388.107	300.194	282.321	254.995	214.592	141.598	105.365	137.347	111.328	150.679	175.734	-0.439514	0.0043667	0.188892	0.294472	discordant
circ_2353	17:74241905-74258505	Memo1	4.20589	10.6123	8.11335	4.36579	3.09085	0	78.51	113.703	93.883	101.868	105.089	85.8369	-1.65336	0.023081	0.0312563	0.856079	discordant
circ_2392	17:81647809-81649638	Slc8a1	60.2844	71.2539	60.2706	23.2842	29.363	12.7595	180.853	156.152	170.38	191.367	217.132	182.113	-1.5815	7.58364e-08	0.214677	0.101132	discordant
circ_2450	18:22375133-22411609	Asxl3,Gm24483	5.60785	6.06417	2.3181	0	1.54542	0	70.0982	37.143	54.4753	36.3816	50.2262	75.3972	-2.90084	0.00549883	0.00972517	0.971649	discordant
circ_2454	18:22392644-22434675	Asxl3,Gm24483	5.60785	4.54812	3.47715	0	1.54542	0	42.7599	24.2567	39.4077	42.2026	37.8629	52.1981	-2.89404	0.00389764	0.312602	0.191618	discordant
circ_2552	18:5633204-5641518	Zeb1	2.80393	4.54812	4.6362	0	3.09085	0	8.41178	7.58021	8.69287	13.0974	13.9088	9.27966	-1.95262	0.0354517	0.522692	0.135756	discordant
circ_2577	18:63671582-63682307	Txnl1	0	0	0	2.91053	3.09085	4.63983	382.035	436.62	379.589	448.949	398.719	363.067	4.49325	0.000811204	0.014575	0.900279	concordant
circ_2594	18:65638750-65656632	Zfp532	25.2353	28.8048	13.9086	1.45526	9.27254	13.9195	82.7158	72.012	81.713	88.0434	71.8622	84.0969	-1.38438	0.00860709	0.0455577	0.775883	discordant
circ_2660	18:80909592-80917878	Atp9b	8.41178	18.1925	12.7495	5.82105	3.09085	3.47987	98.8384	74.286	77.0768	90.954	76.4984	65.5376	-1.62586	0.00426579	-0.107828	0.552389	concordant
circ_2675	18:89028892-89037955	Rttn	2.80393	3.03208	2.3181	0	0	0	15.4216	6.06417	17.3857	12.3697	13.9088	9.85964	-4.07552	0.00418252	-0.141273	0.713762	concordant
circ_2831	19:57629085-57657238	Atrnl1	7.00982	16.6765	12.7495	4.36579	3.09085	4.63983	128.28	142.508	134.45	157.896	142.952	141.515	-1.52623	0.00791936	0.12611	0.352686	discordant
circ_2850	19:60764032-60764233	Eif3a	11.2157	6.06417	5.79525	2.91053	4.63627	1.15996	369.417	311.547	388.282	369.637	353.902	360.167	-1.41712	0.0372015	0.0168136	0.882093	discordant
circ_2931	1:139081173-139110485	Dennd1b	5.60785	3.03208	3.47715	0	0	0	39.255	48.5133	49.8391	52.3895	54.0898	58.5779	-4.63165	0.000453566	0.262605	0.163969	discordant
circ_2977	1:158597157-158612534	Astn1	2.80393	4.54812	2.3181	0	0	0	87.6227	75.0441	111.848	98.2303	105.089	144.995	-4.28573	0.00197924	0.342673	0.0747901	discordant
circ_3030	1:175121728-175153230	Rgs7	16.8236	13.6444	6.9543	4.36579	7.72711	4.63983	131.084	126.589	102.576	160.807	121.316	93.9566	-1.13242	0.042469	0.0598269	0.752481	discordant
circ_3074	1:185386246-185397267	Eprs	11.2157	9.09625	6.9543	4.36579	1.54542	4.63983	377.128	325.191	356.987	430.758	390.219	322.468	-1.26709	0.0350024	0.106831	0.39357	discordant
circ_3075	1:186736116-186739863	Rrp15	1.40196	0	1.15905	2.91053	6.18169	5.79979	35.0491	48.5133	39.4077	45.8408	49.4535	60.3178	2.28277	0.00969258	0.352418	0.0926135	concordant
circ_3090	1:190871592-190899571	Rps6kc1	18.2255	19.7085	20.8629	7.27632	15.4542	4.63983	53.2746	65.9478	56.7934	62.5763	61.0442	75.9772	-1.15019	0.0108336	0.192764	0.284099	discordant
circ_3138	1:38053616-38085652	Rev1	7.00982	12.1283	9.27239	2.91053	4.63627	1.15996	77.108	76.5601	59.1115	77.8566	71.8622	79.4571	-1.71593	0.00723645	0.117969	0.485344	discordant
circ_3142	1:38534906-38536946	Aff3	43.4609	80.3502	49.8391	26.1947	16.9997	9.27966	123.373	112.187	111.269	124.425	135.997	107.876	-1.73931	2.4962e-06	0.0815432	0.579882	discordant
circ_3158	1:43960084-43978835	Tpp2	0	1.51604	1.15905	7.27632	3.09085	2.31992	173.843	177.377	166.324	160.807	180.042	179.213	2.01469	0.036309	0.00927656	0.94198	concordant
circ_3184	1:53865041-53914632	Gm24251,Hecw2	12.6177	13.6444	8.11335	5.82105	3.09085	4.63983	113.559	98.5427	79.9744	111.328	105.089	77.7172	-1.27458	0.0199394	0.00782961	0.966217	discordant
circ_3186	1:53885329-53891260	Gm24251,Hecw2	2.80393	3.03208	8.11335	0	1.54542	0	160.525	123.557	121.121	159.351	150.679	99.7564	-2.99486	0.00518011	0.0110017	0.953033	discordant
circ_3209	1:60525592-60533406	Raph1	1.40196	6.06417	4.6362	0	3.09085	0	30.8432	25.7727	32.4534	37.1092	27.8176	35.3787	-1.9442	0.0490883	0.169338	0.456222	discordant
circ_3217	1:64078707-64079334	Klf7	1.40196	1.51604	2.3181	10.1868	9.27254	4.63983	164.03	101.575	137.347	128.063	126.725	151.374	2.02911	0.00536641	0.0121338	0.944143	concordant
circ_3279	1:89604598-89634294	Agap1	4.20589	10.6123	5.79525	2.91053	1.54542	0	89.0247	103.849	113.007	92.4092	82.6801	110.196	-2.16337	0.00766915	-0.0961266	0.563955	concordant
circ_3340	2:116000131-116049198	Meis2	7.00982	4.54812	2.3181	0	1.54542	1.15996	1228.12	1084.73	1159.05	1217.33	1148.25	1132.7	-2.114	0.0233353	0.0104787	0.914522	discordant
circ_3448	2:139977607-140057499	Tasp1	4.20589	7.58021	4.6362	0	1.54542	0	12.6177	11.3703	14.4881	16.0079	13.1361	17.3994	-3.14923	0.00135814	0.27355	0.357222	discordant
circ_3497	2:155437860-155440785	Ncoa6	2.80393	9.09625	3.47715	0	1.54542	2.31992	18.2255	22.7406	16.8062	21.1013	10.818	28.9989	-1.75411	0.047125	0.109139	0.741163	discordant
circ_3573	2:179935029-179939954	Taf4a	8.41178	3.03208	3.47715	1.45526	0	2.31992	23.1324	22.7406	20.2834	22.5566	26.2722	22.6192	-1.74296	0.044542	0.110819	0.650475	discordant
circ_3695	2:33324653-33340833	Ralgps1	4.20589	9.09625	5.79525	1.45526	1.54542	2.31992	68.6962	47.7553	74.7587	56.7553	67.2259	93.9566	-1.69702	0.0223998	0.190148	0.390718	discordant
circ_3732	2:37635424-37647285	Strbp	0	1.51604	1.15905	7.27632	6.18169	2.31992	237.633	198.601	209.788	214.651	214.041	239.531	2.30007	0.0127143	0.0510631	0.68167	concordant
circ_3794	2:68358814-68410141	Stk39	8.41178	6.06417	9.27239	4.36579	0	3.47987	110.054	113.703	100.837	125.88	104.316	114.836	-1.50243	0.0228118	0.0923694	0.52341	discordant
circ_3834	2:74568941-74573626	Lnp	14.0196	16.6765	18.5448	27.65	41.7264	20.8792	184.358	159.942	129.234	168.083	162.269	144.995	0.835926	0.0257127	0.00724819	0.962209	concordant
circ_3863	2:92214049-92230724	Phf21a	12.6177	24.2567	17.3857	4.36579	3.09085	8.1197	25.9363	28.0468	39.9872	26.1947	33.9993	27.839	-1.70017	0.000917471	-0.113425	0.646159	concordant
circ_3920	3:115978644-115984974	Slc30a7	2.80393	9.09625	4.6362	1.45526	1.54542	0	32.9461	27.2887	30.1353	37.1092	44.0445	38.2786	-2.35956	0.010025	0.395033	0.0649171	discordant
circ_3931	3:116647782-116651499	Hiat1	2.80393	9.09625	4.6362	1.45526	0	2.31992	110.755	122.041	101.996	127.336	133.679	114.836	-1.86868	0.0283328	0.167184	0.248679	discordant
circ_3961	3:135655500-135669339	Nfkb1	5.60785	6.06417	4.6362	2.91053	0	1.15996	8.41178	10.6123	10.4314	9.45921	6.18169	5.79979	-1.8522	0.0204883	-0.469733	0.214217	concordant
circ_3990	3:152420015-152428832	Zzz3	7.00982	16.6765	10.4314	0	4.63627	6.95975	46.2648	35.627	44.0439	45.8408	41.7264	56.8379	-1.4426	0.0237759	0.202837	0.331757	discordant
circ_4056	3:69016093-69019325	Smc4	2.80393	4.54812	2.3181	0	0	1.15996	54.6766	48.5133	36.5101	45.8408	40.181	31.3189	-2.40202	0.0261172	-0.252701	0.2699	concordant
circ_4069	3:84903501-84904079	Fbxw7	11.2157	10.6123	10.4314	2.91053	3.09085	5.79979	41.3579	57.6096	34.192	48.7513	43.2718	41.7585	-1.358	0.0134739	0.0177813	0.936873	discordant
circ_4101	3:9278254-9281126	Zbtb10	2.80393	16.6765	3.47715	0	3.09085	1.15996	67.9952	75.8021	63.7477	69.8526	54.8625	63.2177	-2.30084	0.0160692	-0.135731	0.432058	concordant
circ_4264	4:130718154-130719351	Pum1	19.6275	19.7085	13.9086	11.6421	7.72711	5.79979	105.848	118.251	123.439	133.157	130.588	126.435	-1.07595	0.016202	0.163558	0.240194	discordant
circ_4266	4:130718154-130730548	Pum1	7.00982	7.58021	3.47715	2.91053	1.54542	0	64.4903	67.4638	63.7477	83.6776	78.8166	83.5169	-1.966	0.0165646	0.333201	0.0310154	discordant
circ_4283	4:132000200-132007438	Epb4.1	0	0	1.15905	2.91053	4.63627	2.31992	230.623	225.132	227.174	186.274	202.45	223.872	2.44592	0.0234977	-0.153585	0.208884	discordant
circ_4389	4:150468695-150534945	Rere	5.60785	9.09625	5.79525	5.82105	0	0	50.4707	62.9157	74.1792	45.8408	49.4535	71.3374	-1.7845	0.025707	-0.164039	0.451847	concordant
circ_4484	4:48604581-48617331	Tmeff1	78.51	118.251	91.5649	40.7474	46.3627	44.0784	1233.03	1358.37	1261.63	1217.33	1296.61	1066	-1.12805	2.32365e-06	-0.106771	0.316126	concordant
circ_4636	5:106618071-106638635	Zfp644,Gm28039	19.6275	45.4812	22.0219	17.4632	3.09085	11.5996	52.5736	56.0935	39.9872	50.9342	58.7261	49.2982	-1.39442	0.00542219	0.102298	0.607966	discordant
circ_4637	5:106618071-106666845	Zfp644,Gm28039	2.80393	9.09625	10.4314	1.45526	3.09085	0	14.7206	15.9184	12.7495	10.9145	13.1361	12.7595	-2.31165	0.00522142	-0.222465	0.458635	concordant
circ_4640	5:106634831-106638635	Zfp644,Gm28039	25.2353	36.385	27.8172	18.9184	12.3634	10.4396	138.794	131.896	112.428	103.324	146.815	130.495	-1.10128	0.00255704	-0.00647512	0.968022	concordant
circ_4641	5:106634831-106666845	Zfp644,Gm28039	14.0196	9.09625	6.9543	4.36579	1.54542	4.63983	100.941	91.7205	85.1901	63.304	101.225	93.9566	-1.40729	0.0210256	-0.100636	0.584143	concordant
circ_4649	5:107788199-107799260	Evi5	5.60785	4.54812	3.47715	0	1.54542	1.15996	18.2255	13.6444	13.3291	12.3697	13.9088	12.1796	-2.10444	0.0176149	-0.232265	0.442753	concordant
circ_4819	5:146259505-146271735	Cdk8	4.20589	15.1604	3.47715	1.45526	1.54542	0	25.9363	23.4986	36.5101	37.8368	29.363	25.5191	-2.79131	0.00381779	0.0855572	0.738423	discordant
circ_4916	5:31466232-31468240	Zfp512	5.60785	6.06417	4.6362	2.91053	1.54542	1.15996	210.996	228.922	194.72	245.212	230.268	179.213	-1.47612	0.0479988	0.0425887	0.761915	discordant
circ_4930	5:33843112-33846267	Whsc1	78.51	101.575	66.0658	52.3895	63.3623	53.358	234.128	219.068	214.424	243.029	231.041	234.891	-0.533263	0.0241268	0.0874889	0.448859	discordant
circ_4962	5:3747021-3772787	Ankib1	44.8628	37.901	32.4534	18.9184	15.4542	13.9195	56.0785	72.012	75.9177	63.304	71.8622	66.6976	-1.24832	0.000122325	-0.0202326	0.908693	concordant
circ_5082	5:96091584-96098313	Cnot6l	5.60785	10.6123	8.11335	0	1.54542	1.15996	24.5344	21.9826	19.7038	26.1947	20.8632	30.7389	-2.93043	0.000284833	0.252531	0.322585	discordant
circ_5258	6:37903533-37931500	Trim24	14.0196	16.6765	4.6362	5.82105	4.63627	1.15996	105.848	84.1403	104.314	96.775	104.316	96.8565	-1.59012	0.018513	0.0116291	0.939975	discordant
circ_5298	6:47540677-47577667	Ezh2	15.4216	34.869	20.8629	11.6421	10.818	13.9195	47.6668	57.6096	49.8391	51.6618	45.59	46.3983	-0.92979	0.0284793	-0.107714	0.566022	concordant
circ_5306	6:47576563-47577667	Ezh2	18.2255	33.3529	13.9086	32.0158	43.2718	31.3189	23.8334	26.5307	30.1353	21.829	22.4086	23.1992	0.721405	0.0430569	-0.259535	0.281559	discordant
circ_5359	6:83928653-83930165	Zfml	1.40196	1.51604	2.3181	5.82105	7.72711	3.47987	177.348	165.249	194.141	168.083	207.859	199.513	1.53337	0.0453853	0.0978922	0.465837	concordant
circ_5427	7:110027071-110031766	Ipo7	11.2157	18.1925	16.2267	2.91053	4.63627	10.4396	221.51	247.115	214.424	208.83	213.268	212.852	-1.25164	0.0155243	-0.10268	0.389176	concordant
circ_5455	7:116359996-116368189	Pik3c2a	11.2157	9.09625	8.11335	5.82105	3.09085	2.31992	42.7599	46.2393	37.0896	31.2882	36.3174	40.5985	-1.32596	0.0245889	-0.204839	0.329153	concordant
circ_5545	7:14563292-14609339	Nlrp5-ps	7.00982	15.1604	13.9086	2.91053	4.63627	3.47987	15.4216	6.06417	10.4314	5.09342	10.0452	11.0196	-1.67988	0.00406961	-0.278415	0.516281	concordant
circ_5622	7:46590607-46635556	Sergef	7.00982	15.1604	3.47715	1.45526	1.54542	1.15996	37.853	58.3676	35.351	45.1132	37.8629	53.358	-2.45806	0.00361252	0.0714638	0.762777	discordant
circ_5678	7:65336032-65343739	Tjp1	1.40196	1.51604	0	5.82105	3.09085	3.47987	84.8188	70.4959	77.6563	82.95	63.3623	70.1774	2.00314	0.028607	-0.10696	0.529449	discordant
circ_5722	7:81893799-81905636	Hdgfrp3	74.3041	95.5106	99.6782	39.2921	67.9986	54.518	305.628	312.305	328.59	307.061	329.948	332.908	-0.740551	0.00210768	0.0348015	0.742843	discordant
circ_5723	7:81899674-81905636	Hdgfrp3	5.60785	3.03208	0	7.27632	12.3634	8.1197	496.295	497.262	539.537	541.358	535.489	528.941	1.69393	0.0123739	0.0654626	0.505976	concordant
circ_5758	7:98626466-98637520	2210018M11Rik	4.20589	3.03208	3.47715	0	0	0	43.4609	44.7232	61.4296	32.0158	50.2262	49.8782	-4.46894	0.000944752	-0.183954	0.424999	concordant
circ_5764	7:99935162-99955540	Rnf169	25.2353	27.2887	25.4991	5.82105	9.27254	15.0794	29.4412	31.8369	31.2943	40.7474	39.4083	28.419	-1.30721	0.000835456	0.21567	0.345405	discordant
circ_5795	8:108792202-108800691	Zfhx3	4.20589	6.06417	11.5905	4.36579	3.09085	0	2.80393	6.82219	8.69287	2.91053	8.49983	16.2394	-1.62226	0.0322116	0.599869	0.296471	discordant
circ_5906	8:36937560-36938758	Dlc1	58.8825	60.6417	54.4753	104.779	88.0891	70.7574	473.163	323.675	335.545	406.018	405.673	381.046	0.592145	0.00908885	0.0748014	0.591057	concordant
circ_6020	8:85875634-85879810	Phkb	2.80393	10.6123	3.47715	0	1.54542	2.31992	22.4314	35.627	26.6581	20.3737	24.7268	26.679	-1.88685	0.0360515	-0.223847	0.383568	concordant
circ_6159	9:14592754-14596600	Amotl1	7.00982	6.06417	4.6362	1.45526	0	0	35.7501	41.6911	28.3967	28.3776	24.7268	35.9587	-3.26123	0.00064868	-0.222304	0.358286	concordant
circ_6162	9:16374949-16378254	Fat3	72.9021	106.123	74.1792	61.1211	66.4532	54.518	49.0687	35.627	43.4643	39.2921	50.2262	67.8575	-0.472552	0.0409855	0.303815	0.192127	discordant
circ_6223	9:41475006-41528200	2610203C20Rik	4.20589	15.1604	3.47715	2.91053	0	1.15996	3.50491	8.33823	9.27239	8.73158	3.86356	2.31992	-2.30094	0.0108692	-0.53268	0.339492	concordant
circ_6298	9:58955959-58990508	Neo1	2.80393	3.03208	2.3181	1.45526	0	0	124.775	113.703	156.472	135.339	146.042	159.494	-2.19163	0.0492165	0.154713	0.317932	discordant
circ_6326	9:62068385-62088519	Glce	7.00982	6.06417	10.4314	4.36579	4.63627	0	61.6864	76.5601	41.7258	66.2145	59.4988	34.2187	-1.47178	0.0326816	-0.17192	0.519466	concordant
circ_6360	9:65794622-65795495	Zfp609	46.2648	56.0935	45.2029	33.4711	29.363	35.9587	9.81374	9.85427	12.17	10.1868	6.9544	13.3395	-0.558615	0.03169	-0.0437663	0.902741	concordant
circ_6394	9:7023311-7050483	Dync2h1	5.60785	4.54812	5.79525	1.45526	0	0	15.4216	14.4024	20.8629	12.3697	15.4542	22.0392	-3.14806	0.00104512	-0.0173765	0.955593	concordant
circ_6628	X:74035348-74037332	Mecp2	1.40196	0	0	4.36579	4.63627	3.47987	25.9363	12.1283	31.2943	24.7395	28.5903	34.2187	2.79106	0.00621169	0.321274	0.286926	concordant
circ_6641	X:94098283-94114263	Zfx	12.6177	16.6765	8.11335	2.91053	3.09085	6.95975	22.4314	28.0468	27.2377	25.4671	31.6812	24.9391	-1.40446	0.0142388	0.0688574	0.773057	discordant
